# Supplementary material for: Integration of early disease-resistance phenotyping, histological characterization, and transcriptome sequencing reveals insights into downy mildew resistance in impatiens
Source: Hortic Res. 2021 May 1;8:108. doi: 10.1038/s41438-021-00543-w (PMC8087834; doi:10.1038/s41438-021-00543-w)
Supplement: Supplementary file 1 — Supplementary Tables [file 41438_2021_543_MOESM1_ESM.xlsx]

## Sheet: Table S1
Table S1. Disease incidence indexa of I. walleriana and I. hawkeri to impatiens downy mildew at the cotyledon stage, first/second pair of true leaf stage, and mature plant stages at 10 and 20 days post inoculation (dpi).
ID	Species	Cultivarsb	Source	Inoculated at the abaxial side (cotyledon)		Inoculated at the adaxial side (cotyledon)		Inoculated at the abaxial side (first/second pair of true leaf)		Inoculated at the adaxial side (first/second pair of true leaf)		Inoculated at the abaxial side (mature leaf)		Inoculated at the adaxial side (mature leaf)
				10 dpi	20 dpi	10 dpi	20 dpi	10 dpi	20 dpi	10 dpi	20 dpi	10 dpi	20 dpi	10 dpi	20 dpi
APDO	I. walleriana	Accent Premium Deep Orange	Syngenta	1.00±0.00ac	1.00±0.00a	1.00±0.00a	1.00±0.00a	1	1	1	1	1	1	1	1
APR	I. walleriana	Accent Premium Rose	Syngenta	1.00±0.00a	1.00±0.00a	1.00±0.00a	1.00±0.00a	1	1	1	1	1	1	1	1
APV	I. walleriana	Accent Premium Violet	Syngenta	1.00±0.00a	1.00±0.00a	1.00±0.00a	1.00±0.00a	1	1	1	1	1	1	1	1
APW	I. walleriana	Accent Premium White	Syngenta	1.00±0.00a	1.00±0.00a	1.00±0.00a	1.00±0.00a	1	1	1	1	1	1	1	1
BO	I. walleriana	Balance Orange	Hemgenetics	1.00±0.00a	1.00±0.00a	1.00±0.00a	1.00±0.00a	1	1	1	1	1	1	1	1
BP	I. walleriana	Balance Pink	Hemgenetics	1.00±0.00a	1.00±0.00a	1.00±0.00a	1.00±0.00a	1	1	1	1	1	1	1	1
BR	I. walleriana	Balance Rose	Hemgenetics	1.00±0.00a	1.00±0.00a	1.00±0.00a	1.00±0.00a	1	1	1	1	1	1	1	1
BW	I. walleriana	Balance White	Hemgenetics	1.00±0.00a	1.00±0.00a	1.00±0.00a	1.00±0.00a	1	1	1	1	1	1	1	1
SEP	I. walleriana	Super Elfin Pink	PanAmerican	1.00±0.00a	1.00±0.00a	1.00±0.00a	1.00±0.00a	1	1	1	1	1	1	1	1
SER	I. walleriana	Super Elfin Red	PanAmerican	1.00±0.00a	1.00±0.00a	1.00±0.00a	1.00±0.00a	1	1	1	1	1	1	1	1
SEV	I. walleriana	Super Elfin Violet	PanAmerican	1.00±0.00a	1.00±0.00a	1.00±0.00a	1.00±0.00a	1	1	1	1	1	1	1	1
SEW	I. walleriana	Super Elfin White	PanAmerican	1.00±0.00a	1.00±0.00a	1.00±0.00a	1.00±0.00a	1	1	1	1	1	1	1	1
XP	I. walleriana	Xtreme Punch	Syngenta	1.00±0.00a	1.00±0.00a	1.00±0.00a	1.00±0.00a	1	1	1	1	1	1	1	1
XR	I. walleriana	Xtreme Red	Syngenta	1.00±0.00a	1.00±0.00a	1.00±0.00a	1.00±0.00a	1	1	1	1	1	1	1	1
XV	I. walleriana	Xtreme Violet	Syngenta	1.00±0.00a	1.00±0.00a	1.00±0.00a	1.00±0.00a	1	1	1	1	1	1	1	1
XW	I. walleriana	Xtreme White	Syngenta	1.00±0.00a	1.00±0.00a	1.00±0.00a	1.00±0.00a	1	1	1	1	1	1	1	1
DB	I. hawkeri	Divine Burgundy	PanAmerican	0.61±0.10b	0.61±0.10bc	0.39±0.10b	0.39±0.10bc	0	0	0	0	0	0	0	0
DBP	I. hawkeri	Divine Blue Pearl	PanAmerican	0.39±0.10cde	0.39±0.10de	0.17±0.17c	0.28±0.25cd	0	0	0	0	0	0	0	0
DCR	I. hawkeri	Divine Cherry Red	PanAmerican	0.25±0.08efg	0.25±0.08ef	0.00±0.00c	0.00±0.00e	0	0	0	0	0	0	0	0
DL	I. hawkeri	Divine Lavender	Syngenta	0.00±0.00h	0.00±0.00g	0.00±0.00c	0.00±0.00e	0	0	0	0	0	0	0	0
DO	I. hawkeri	Divine Orange	PanAmerican	0.56±0.10bc	0.56±0.10bcd	0.19±0.17c	0.39±0.10bc*	0	0	0	0	0	0	0	0
DOB	I. hawkeri	Divine Orange Bronze Leaf	PanAmerican	0.67±0.17b	0.72±0.19b	0.50±0.17b	0.50±0.17b	0	0	0	0	0	0	0	0
DP	I. hawkeri	Divine Pink	PanAmerican	0.19±0.05efg	0.39±0.10de*	0.06±0.10c	0.06±0.10de	0	0	0	0	0	0	0	0
DSB	I. hawkeri	Divine Scarlet Bronze Leaf	PanAmerican	0.36±0.13de	0.42±0.22cde	0.14±0.13c	0.19±0.17cde	0	0	0	0	0	0	0	0
DSR	I. hawkeri	Divine Scarlet Red	PanAmerican	0.31±0.05ef	0.31±0.05ef	0.00±0.00c	0.06±0.10de	0	0	0	0	0	0	0	0
DV	I. hawkeri	Divine Violet	PanAmerican	0.11±0.10fgh	0.17±0.17fg	0.36±0.13bc	0.36±0.13bc	0	0	0	0	0	0	0	0
DWB	I. hawkeri	Divine White Blush	PanAmerican	0.11±0.19gh	0.11±0.19fg	0.00±0.00c	0.00±0.00e	0.42	0.42	0	0	0	0	0	0
FLR	I. hawkeri	Florific Lavender	Syngenta	0.00±0.00h	0.00±0.00g	0.00±0.00c	0.00±0.00e	0	0	0	0	0	0	0	0
FR	I. hawkeri	Florific Red	Syngenta	0.31±0.05ef	0.31±0.05ef	0.06±0.10c	0.06±0.10de	0	0	0	0	0	0	0	0
FSO	I. hawkeri	Florific Sweet Orange	Syngenta	0.14±0.13fgh	0.14±0.13fg	0.00±0.00c	0.00±0.00e	0	0	0	0	0	0	0	0
FV	I. hawkeri	Florific Violet	Syngenta	0.50±0.17bcd	0.61±0.10bc	0.11±0.19c	0.11±0.19de	0	0	0	0	0	0	0	0
FW	I. hawkeri	Florific White	Syngenta	0.00±0.00h	0.00±0.00g	0.06±0.10c	0.14±0.13de	0	0	0	0	0	0	0	0
a Mean ratings for downy mildew incidence using a binary scale in which 0 equaled no visible sporulation and 1 equaled visible sporulation on the abaxial side of cotyledon.
b The abbreviation of all cultivars referred to Table 1.
c Data are mean value ± standard error among three replicates; values followed by common letter within the same column are not significant at 0.05 level according to the Duncan's new multiple range test. The same as follow tables.
*Significant difference between 10 and 20 dpi in same inoculated way by t test.

## Sheet: Table S2
Table S2. Black spot severity indexa of I. walleriana and I. hawkeri at the cotyledon stage at 10 and 20 day post inoculation (dpi).
Cultivarsb	Inoculated at the abaxial side		Inoculated at the adaxial side
	10 dpi	20 dpi	10 dpi	20 dpi
I. walleriana (16 cultivars)	0 g	0 f	0 d	0 d
DB	1.58±0.52bc	2.06±0.51ab	1.04±0.47b	1.28±0.38b
DBP	1.17±0.44cd	2.31±0.34a*	0.92±0.36b	1.17±0.44b
DCR	0.58±0.14defg	0.58±0.14ef	0.25±0.08cd	0.31±0.17d
DL	0.75±0.08de	1.08±0.52cde	0.69±0.39bc	1.17±0.60b
DO	1.44±0.25c	1.47±0.41bcd	0.60±0.09bc	1.36±0.63b
DOB	2.18±0.16a	2.22±0.54a	1.89±0.51a	2.11±0.42a
DP	0.53±0.21efg	0.64±0.13ef	0.28±0.25cd	0.39±0.10cd
DSB	0.75±0.42de	0.83±0.33de	0.64±0.38bc	1.14±0.27b
DSR	1.36±0.27c	1.53±0.46bc	0.64±0.34bc	1.03±0.32bc
DV	0.81±0.17de	1.03±0.32cde	0.83±0.17b	1.08±0.65bc
DWB	2.08±0.52ab	2.33±0.29a	2.07±0.37a	2.33±0.33a
FLR	0.14±0.13fg	0.14±0.13f	0.00±0.00d	0.00±0.00d
FR	0.64±0.13def	0.64±0.13ef	0.06±0.10d	0.31±0.05d
FSO	0.14±0.13fg	0.14±0.13f	0.06±0.10d	0.06±0.10d
FV	1.64±0.53abc	1.94±0.59ab	0.83±0.17b	1.08±0.65bc
FW	0.50±0.44fg	1.08±0.30cde	0.69±0.17bc	1.11±0.51bc
a Mean ratings for black spot incidence scored by a five-class scale showing in Fig. 2.
b The abbreviation of all cultivars referred to Table 1.
* Significant difference between 10 and 20 dpi in same inoculated way by t test.

## Sheet: Table S3
Table S3. Summary of raw data from Iso-seq.
Analysis metric	Value
Polymerase Read Bases (bp)	34420739400
Polymerase Reads	716913
Polymerase Read Length (mean) (bp)	48012
Polymerase Read N50 (bp)	93681
Subread Length (mean) (bp)	2371
Subread N50 (bp)	3041
Insert Length (mean) (bp)	4177
Insert N50 (bp)	4623

## Sheet: Table S4
Table S4. Summary statistics of RNA-Seq data and mapping to the Reference transcriptome.
Sample ID	Trimmed read pairs (150 bp paired-end)			Overall mapping rate	Unique mapping rate
	NovaSeq	HiSeq	Total
DOB-Cotyledon replicate1	6472993	8656792	15129785	0.9804	0.6751
DOB-Cotyledon replicate2	6106697	7751546	13858243	0.9794	0.6735
DOB-Cotyledon replicate3	6613297	9115706	15729003	0.9804	0.6705
DOB-True leaf replicate1	5161888	7018435	12180323	0.9786	0.6043
DOB-True leaf replicate2	5102533	6873343	11975876	0.9756	0.6101
DOB-True leaf replicate3	6640777	8876474	15517251	0.9716	0.6567
FLR-Cotyledon replicate1	6563662	8460534	15024196	0.9823	0.6267
FLR-Cotyledon replicate2	6091028	8243904	14334932	0.9805	0.6553
FLR-Cotyledon replicate3	7032566	8728305	15760871	0.9775	0.6632
FLR-True leaf replicate1	6533161	8228609	14761770	0.9746	0.654
FLR-True leaf replicate2	5430050	7286320	12716370	0.9748	0.6458
FLR-True leaf replicate3	6254093	8924266	15178359	0.9753	0.6596
SER-Cotyledon replicate1	7228801	9334045	16562846	0.9498	0.6552
SER-Cotyledon replicate2	6030669	7759107	13789776	0.9575	0.5911
SER-Cotyledon replicate3	6842738	9511386	16354124	0.95	0.6349
SER-True leaf replicate1	6108911	7677655	13786566	0.9495	0.6435
SER-True leaf replicate2	6007891	7755490	13763381	0.9519	0.6207
SER-True leaf replicate3	6276341	8287517	14563858	0.9515	0.6299

## Sheet: Table S5
Table S5. Functional annotation of the Reference transcriptome.
SeqName	Description	Gene ontology IDs	Gene ontology names	Enzyme Codes	Enzyme Names	NR	NT	Swiss-prot	KEGG KO terms
PB_9455_1	alcohol dehydrogenase-like 4	P:GO:0055114; F:GO:0008270; F:GO:0016491	P:oxidation-reduction process; F:zinc ion binding; F:oxidoreductase activity			gi|747069174|ref|XP_011081369.1|	XM_022993899.1	A1L4Y2.1	K00001
PB_9460_1	alcohol dehydrogenase-like 6	P:GO:0055114; F:GO:0004022; F:GO:0008270; C:GO:0005737	P:oxidation-reduction process; F:alcohol dehydrogenase (NAD+) activity; F:zinc ion binding; C:cytoplasm	EC:1.1.1.1	Alcohol dehydrogenase	gi|743877508|ref|XP_011035415.1|	XM_011073784.2	Q8LEB2.2	K00001
CL2415Contig2	aldo-keto reductase family 4 member c10-like	P:GO:0019310; P:GO:0055114; F:GO:0005506; F:GO:0050113; C:GO:0005737	P:inositol catabolic process; P:oxidation-reduction process; F:iron ion binding; F:inositol oxygenase activity; C:cytoplasm	EC:1.13.99.1	Inositol oxygenase	gi|703086165|ref|XP_010092932.1|		Q0PGJ6.1	K00002
CL2415Contig3	aldo-keto reductase family 4 member c10-like	P:GO:0019310; P:GO:0055114; F:GO:0005506; F:GO:0050113; C:GO:0005737	P:inositol catabolic process; P:oxidation-reduction process; F:iron ion binding; F:inositol oxygenase activity; C:cytoplasm	EC:1.13.99.1	Inositol oxygenase	gi|703086165|ref|XP_010092932.1|		Q84TF0.1	K00002
CL10419Contig2	probable glycerol-3-phosphate dehydrogenase	P:GO:0005975; P:GO:0046168; P:GO:0046486; P:GO:0055114; F:GO:0004367; F:GO:0051287; C:GO:0005829; C:GO:0009331	P:carbohydrate metabolic process; P:glycerol-3-phosphate catabolic process; P:glycerolipid metabolic process; P:oxidation-reduction process; F:glycerol-3-phosphate dehydrogenase [NAD+] activity; F:NAD binding; C:cytosol; C:glycerol-3-phosphate dehydrogenase complex	EC:1.1.1.8	Glycerol-3-phosphate dehydrogenase (NAD(+))	gi|1111083598|ref|XP_019265077.1|	XM_018984090.1	Q8S0G4.1	K00006
CL14849Contig1	glycerol-3-phosphate dehydrogenase	P:GO:0005975; P:GO:0046168; P:GO:0046486; P:GO:0055114; F:GO:0004367; F:GO:0042803; F:GO:0051287; C:GO:0009331	P:carbohydrate metabolic process; P:glycerol-3-phosphate catabolic process; P:glycerolipid metabolic process; P:oxidation-reduction process; F:glycerol-3-phosphate dehydrogenase [NAD+] activity; F:protein homodimerization activity; F:NAD binding; C:glycerol-3-phosphate dehydrogenase complex	EC:1.1.1.8	Glycerol-3-phosphate dehydrogenase (NAD(+))	gi|565381633|ref|XP_006357169.1|	XM_021813455.1	P52425.1	K00006
CL23962Contig1	glycerol-3-phosphate dehydrogenase	P:GO:0005975; P:GO:0046168; P:GO:0046486; P:GO:0055114; F:GO:0004367; F:GO:0042803; F:GO:0051287; C:GO:0009331	P:carbohydrate metabolic process; P:glycerol-3-phosphate catabolic process; P:glycerolipid metabolic process; P:oxidation-reduction process; F:glycerol-3-phosphate dehydrogenase [NAD+] activity; F:protein homodimerization activity; F:NAD binding; C:glycerol-3-phosphate dehydrogenase complex	EC:1.1.1.8	Glycerol-3-phosphate dehydrogenase (NAD(+))	gi|1216945878|ref|XP_021669147.1|	XM_009627031.2	P52425.1	K00006
CL33515Contig1	glycerol-3-phosphate dehydrogenase	P:GO:0005975; P:GO:0009627; P:GO:0045017; P:GO:0046168; P:GO:0055114; F:GO:0004367; F:GO:0051287; C:GO:0009331; C:GO:0009941	P:carbohydrate metabolic process; P:systemic acquired resistance; P:glycerolipid biosynthetic process; P:glycerol-3-phosphate catabolic process; P:oxidation-reduction process; F:glycerol-3-phosphate dehydrogenase [NAD+] activity; F:NAD binding; C:glycerol-3-phosphate dehydrogenase complex; C:chloroplast envelope	EC:1.1.1.8	Glycerol-3-phosphate dehydrogenase (NAD(+))	gi|1040878440|ref|XP_017249451.1|	XM_017393963.1	Q949Q0.1	K00006
CL35858Contig1	glycerol-3-phosphate dehydrogenase	P:GO:0005975; P:GO:0046168; P:GO:0046486; P:GO:0055114; F:GO:0004367; F:GO:0042803; F:GO:0051287; C:GO:0009331	P:carbohydrate metabolic process; P:glycerol-3-phosphate catabolic process; P:glycerolipid metabolic process; P:oxidation-reduction process; F:glycerol-3-phosphate dehydrogenase [NAD+] activity; F:protein homodimerization activity; F:NAD binding; C:glycerol-3-phosphate dehydrogenase complex	EC:1.1.1.8	Glycerol-3-phosphate dehydrogenase (NAD(+))	gi|1216945878|ref|XP_021669147.1|	XM_021813455.1	P52425.1	K00006
CL363Contig1	glycerol-3-phosphate dehydrogenase	P:GO:0005975; P:GO:0046168; P:GO:0046486; P:GO:0055114; F:GO:0004367; F:GO:0051287; C:GO:0009331	P:carbohydrate metabolic process; P:glycerol-3-phosphate catabolic process; P:glycerolipid metabolic process; P:oxidation-reduction process; F:glycerol-3-phosphate dehydrogenase [NAD+] activity; F:NAD binding; C:glycerol-3-phosphate dehydrogenase complex	EC:1.1.1.8	Glycerol-3-phosphate dehydrogenase (NAD(+))	gi|1021037015|gb|KZM94798.1|	XM_016022068.1	Q949Q0.1	K00006
CL363Contig3	glycerol-3-phosphate dehydrogenase	P:GO:0005975; P:GO:0046168; P:GO:0046486; P:GO:0055114; F:GO:0004367; F:GO:0051287; C:GO:0009331	P:carbohydrate metabolic process; P:glycerol-3-phosphate catabolic process; P:glycerolipid metabolic process; P:oxidation-reduction process; F:glycerol-3-phosphate dehydrogenase [NAD+] activity; F:NAD binding; C:glycerol-3-phosphate dehydrogenase complex	EC:1.1.1.8	Glycerol-3-phosphate dehydrogenase (NAD(+))	gi|1021037015|gb|KZM94798.1|	XM_016312032.2	Q949Q0.1	K00006
CL363Contig4	glycerol-3-phosphate dehydrogenase	P:GO:0005975; P:GO:0046168; P:GO:0046486; P:GO:0055114; F:GO:0004367; F:GO:0051287; C:GO:0009331	P:carbohydrate metabolic process; P:glycerol-3-phosphate catabolic process; P:glycerolipid metabolic process; P:oxidation-reduction process; F:glycerol-3-phosphate dehydrogenase [NAD+] activity; F:NAD binding; C:glycerol-3-phosphate dehydrogenase complex	EC:1.1.1.8	Glycerol-3-phosphate dehydrogenase (NAD(+))	gi|1021037015|gb|KZM94798.1|	XM_016312032.2	Q949Q0.1	K00006
CL363Contig5	glycerol-3-phosphate dehydrogenase	P:GO:0005975; P:GO:0046168; P:GO:0046486; P:GO:0055114; F:GO:0004367; F:GO:0051287; C:GO:0009331	P:carbohydrate metabolic process; P:glycerol-3-phosphate catabolic process; P:glycerolipid metabolic process; P:oxidation-reduction process; F:glycerol-3-phosphate dehydrogenase [NAD+] activity; F:NAD binding; C:glycerol-3-phosphate dehydrogenase complex	EC:1.1.1.8	Glycerol-3-phosphate dehydrogenase (NAD(+))	gi|1021037015|gb|KZM94798.1|	XM_011078281.2	Q949Q0.1	K00006
CL363Contig8	glycerol-3-phosphate dehydrogenase	P:GO:0005975; P:GO:0046168; P:GO:0046486; P:GO:0055114; F:GO:0004367; F:GO:0051287; C:GO:0009331	P:carbohydrate metabolic process; P:glycerol-3-phosphate catabolic process; P:glycerolipid metabolic process; P:oxidation-reduction process; F:glycerol-3-phosphate dehydrogenase [NAD+] activity; F:NAD binding; C:glycerol-3-phosphate dehydrogenase complex	EC:1.1.1.8	Glycerol-3-phosphate dehydrogenase (NAD(+))	gi|1021037015|gb|KZM94798.1|	XM_016312032.2	Q949Q0.1	K00006
CL37261Contig1	glycerol-3-phosphate dehydrogenase	P:GO:0005975; P:GO:0046168; P:GO:0046486; P:GO:0055114; F:GO:0004367; F:GO:0051287; C:GO:0009331	P:carbohydrate metabolic process; P:glycerol-3-phosphate catabolic process; P:glycerolipid metabolic process; P:oxidation-reduction process; F:glycerol-3-phosphate dehydrogenase [NAD+] activity; F:NAD binding; C:glycerol-3-phosphate dehydrogenase complex	EC:1.1.1.8	Glycerol-3-phosphate dehydrogenase (NAD(+))	gi|1021037015|gb|KZM94798.1|	XM_022908676.1	Q949Q0.1	K00006
CL49343Contig1	glycerol-3-phosphate dehydrogenase	P:GO:0005975; P:GO:0046168; P:GO:0046486; P:GO:0055114; F:GO:0004367; F:GO:0042803; F:GO:0051287; C:GO:0009331	P:carbohydrate metabolic process; P:glycerol-3-phosphate catabolic process; P:glycerolipid metabolic process; P:oxidation-reduction process; F:glycerol-3-phosphate dehydrogenase [NAD+] activity; F:protein homodimerization activity; F:NAD binding; C:glycerol-3-phosphate dehydrogenase complex	EC:1.1.1.8	Glycerol-3-phosphate dehydrogenase (NAD(+))	gi|1109217949|ref|XP_019183448.1|	XM_009627031.2	P52425.1	K00006
ID_TRINITY_DN1663_c0_g1_i9	glycerol-3-phosphate dehydrogenase	P:GO:0005975; P:GO:0046168; P:GO:0046486; P:GO:0055114; F:GO:0004367; F:GO:0051287; C:GO:0009331	P:carbohydrate metabolic process; P:glycerol-3-phosphate catabolic process; P:glycerolipid metabolic process; P:oxidation-reduction process; F:glycerol-3-phosphate dehydrogenase [NAD+] activity; F:NAD binding; C:glycerol-3-phosphate dehydrogenase complex	EC:1.1.1.8	Glycerol-3-phosphate dehydrogenase (NAD(+))	gi|1021037015|gb|KZM94798.1|	XM_016022068.1	Q949Q0.1	K00006
PB_8581_1	probable glycerol-3-phosphate dehydrogenase	P:GO:0005975; P:GO:0046168; P:GO:0046486; P:GO:0055114; F:GO:0004367; F:GO:0042803; F:GO:0051287; C:GO:0009331	P:carbohydrate metabolic process; P:glycerol-3-phosphate catabolic process; P:glycerolipid metabolic process; P:oxidation-reduction process; F:glycerol-3-phosphate dehydrogenase [NAD+] activity; F:protein homodimerization activity; F:NAD binding; C:glycerol-3-phosphate dehydrogenase complex	EC:1.1.1.8	Glycerol-3-phosphate dehydrogenase (NAD(+))	gi|566147415|ref|XP_006368581.1|	XM_010660952.2	Q8S0G4.1	K00006
CL35361Contig1	alcohol dehydrogenase 1	P:GO:0055114; F:GO:0004022; F:GO:0008270	P:oxidation-reduction process; F:alcohol dehydrogenase (NAD+) activity; F:zinc ion binding	EC:1.1.1.1	Alcohol dehydrogenase	gi|1063462503|ref|XP_007048344.2|	XM_012628927.1	Q75ZX4.1	K00008
PB_10002_1	sorbitol dehydrogenase	P:GO:0006000; P:GO:0006013; P:GO:0055114; F:GO:0003939; F:GO:0008270	P:fructose metabolic process; P:mannose metabolic process; P:oxidation-reduction process; F:L-iditol 2-dehydrogenase activity; F:zinc ion binding	EC:1.1.1.14	L-iditol 2-dehydrogenase	gi|1216265808|ref|XP_021617082.1|	XM_002510809.2	Q9FJ95.1	K00008
PB_6761_1	l-idonate dehydrogenase 3	P:GO:0046183; P:GO:0055114; F:GO:0008270; F:GO:0016491	P:L-idonate catabolic process; P:oxidation-reduction process; F:zinc ion binding; F:oxidoreductase activity			gi|1042766209|gb|ANQ45748.1|	XM_011031745.1	Q1PSI9.2	K00008
PB_4107_1	udp-glucose 6-dehydrogenase 2	P:GO:0005982; P:GO:0005985; P:GO:0009117; P:GO:0055114; F:GO:0003979; F:GO:0051287	P:starch metabolic process; P:sucrose metabolic process; P:nucleotide metabolic process; P:oxidation-reduction process; F:UDP-glucose 6-dehydrogenase activity; F:NAD binding	EC:1.1.1.22	UDP-glucose 6-dehydrogenase	gi|1216627100|gb|ASL69220.1|	XM_010261006.2	Q9LIA8.1	K00012
PB_8667_1	udp-glucose 6-dehydrogenase 3	P:GO:0005982; P:GO:0005985; P:GO:0009117; P:GO:0055114; F:GO:0003979; F:GO:0051287	P:starch metabolic process; P:sucrose metabolic process; P:nucleotide metabolic process; P:oxidation-reduction process; F:UDP-glucose 6-dehydrogenase activity; F:NAD binding	EC:1.1.1.22	UDP-glucose 6-dehydrogenase	gi|1216627100|gb|ASL69220.1|	XM_012985140.1	Q9LF33.1	K00012
PB_8722_1	udp-glucose 6-dehydrogenase 3-like	P:GO:0005982; P:GO:0005985; P:GO:0009117; P:GO:0055114; F:GO:0003979; F:GO:0051287	P:starch metabolic process; P:sucrose metabolic process; P:nucleotide metabolic process; P:oxidation-reduction process; F:UDP-glucose 6-dehydrogenase activity; F:NAD binding	EC:1.1.1.22	UDP-glucose 6-dehydrogenase	gi|1322368606|gb|PLY71357.1|	XM_006431209.1	Q96558.1	K00012
CL33351Contig1	histidinol chloroplastic	P:GO:0000105; P:GO:0009555; P:GO:0055114; F:GO:0004399; F:GO:0008270; F:GO:0051287; C:GO:0009570	P:histidine biosynthetic process; P:pollen development; P:oxidation-reduction process; F:histidinol dehydrogenase activity; F:zinc ion binding; F:NAD binding; C:chloroplast stroma	EC:1.1.1.23	Histidinol dehydrogenase	gi|296088118|emb|CBI35507.3|	XM_011462335.1	Q5NAY4.1	K00013
CL33474Contig1	histidinol chloroplastic isoform x1	P:GO:0000105; P:GO:0009555; P:GO:0055114; F:GO:0004399; F:GO:0008270; F:GO:0051287; C:GO:0009570	P:histidine biosynthetic process; P:pollen development; P:oxidation-reduction process; F:histidinol dehydrogenase activity; F:zinc ion binding; F:NAD binding; C:chloroplast stroma	EC:1.1.1.23	Histidinol dehydrogenase	gi|731430337|ref|XP_010664988.1|	XM_011462335.1	Q5NAY4.1	K00013
CL36881Contig1	histidinol chloroplastic isoform x1	P:GO:0000105; P:GO:0009555; P:GO:0055114; F:GO:0004399; F:GO:0008270; F:GO:0051287; C:GO:0009570	P:histidine biosynthetic process; P:pollen development; P:oxidation-reduction process; F:histidinol dehydrogenase activity; F:zinc ion binding; F:NAD binding; C:chloroplast stroma	EC:1.1.1.23	Histidinol dehydrogenase	gi|731430333|ref|XP_010664986.1|	XM_011462335.1	Q5NAY4.1	K00013
ISE_TRINITY_DN165_c0_g4_i3	histidinol chloroplastic	P:GO:0000105; P:GO:0009555; P:GO:0055114; F:GO:0004399; F:GO:0008270; F:GO:0051287; C:GO:0009570	P:histidine biosynthetic process; P:pollen development; P:oxidation-reduction process; F:histidinol dehydrogenase activity; F:zinc ion binding; F:NAD binding; C:chloroplast stroma	EC:1.1.1.23	Histidinol dehydrogenase	gi|296088118|emb|CBI35507.3|	XM_010666689.2	Q5NAY4.1	K00013
PB_10264_1	hydroxyphenylpyruvate reductase-like	P:GO:0055114; F:GO:0016616; F:GO:0051287	P:oxidation-reduction process; F:oxidoreductase activity, acting on the CH-OH group of donors, NAD or NADP as acceptor; F:NAD binding	EC:1.1.1.0		gi|970067944|ref|XP_015061087.1|		Q65CJ7.2	K00015
CL16806Contig1	l-lactate dehydrogenase b-like	P:GO:0006094; P:GO:0006096; P:GO:0006534; P:GO:0055114; F:GO:0004459; C:GO:0005829; C:GO:0005886	P:gluconeogenesis; P:glycolytic process; P:cysteine metabolic process; P:oxidation-reduction process; F:L-lactate dehydrogenase activity; C:cytosol; C:plasma membrane	EC:1.1.1.27	L-lactate dehydrogenase	gi|1109242334|ref|XP_019195895.1|	XM_019340350.1	P22988.1	K00016
IFL_TRINITY_DN11041_c0_g1_i8	l-lactate dehydrogenase b-like	P:GO:0006094; P:GO:0006096; P:GO:0006534; P:GO:0055114; F:GO:0004459; C:GO:0005829; C:GO:0005886	P:gluconeogenesis; P:glycolytic process; P:cysteine metabolic process; P:oxidation-reduction process; F:L-lactate dehydrogenase activity; C:cytosol; C:plasma membrane	EC:1.1.1.27	L-lactate dehydrogenase	gi|1109242334|ref|XP_019195895.1|	XM_019340350.1	P22988.1	K00016
PB_10164_1	probable 3-hydroxyisobutyrate dehydrogenase-like mitochondrial	P:GO:0006098; P:GO:0019521; P:GO:0055114; F:GO:0004616; F:GO:0051287; C:GO:0005829	P:pentose-phosphate shunt; P:D-gluconate metabolic process; P:oxidation-reduction process; F:phosphogluconate dehydrogenase (decarboxylating) activity; F:NAD binding; C:cytosol	EC:1.1.1.44	Phosphogluconate dehydrogenase (NADP(+)-dependent, decarboxylating)	gi|976906439|gb|KVH93870.1|	XM_022134819.1	Q9SZE1.1	K00020
PB_602_2	probable 3-hydroxyisobutyrate mitochondrial isoform x2	P:GO:0006098; P:GO:0006550; P:GO:0006552; P:GO:0006574; P:GO:0019521; P:GO:0055114; F:GO:0004616; F:GO:0008442; F:GO:0051287	P:pentose-phosphate shunt; P:isoleucine catabolic process; P:leucine catabolic process; P:valine catabolic process; P:D-gluconate metabolic process; P:oxidation-reduction process; F:phosphogluconate dehydrogenase (decarboxylating) activity; F:3-hydroxyisobutyrate dehydrogenase activity; F:NAD binding	EC:1.1.1.44; EC:1.1.1.31	Phosphogluconate dehydrogenase (NADP(+)-dependent, decarboxylating); 3-hydroxyisobutyrate dehydrogenase	gi|1098779340|ref|XP_018850285.1|	XM_016838600.1	Q9SUC0.3	K00020
ID_TRINITY_DN10867_c0_g1_i6	3-hydroxy-3-methylglutaryl-coenzyme a reductase 3	P:GO:0008299; P:GO:0016126; F:GO:0004420; F:GO:0050662; C:GO:0005778; C:GO:0005789	P:isoprenoid biosynthetic process; P:sterol biosynthetic process; F:hydroxymethylglutaryl-CoA reductase (NADPH) activity; F:coenzyme binding; C:peroxisomal membrane; C:endoplasmic reticulum membrane	EC:1.1.1.34	Hydroxymethylglutaryl-CoA reductase (NADPH)	gi|255570|gb|AAB23278.1|		Q03163.1	K00021
ID_TRINITY_DN10867_c0_g1_i9	3-hydroxy-3-methylglutaryl-coenzyme a reductase 1-like	P:GO:0008152; F:GO:0016491; C:GO:0016020	P:metabolic process; F:oxidoreductase activity; C:membrane			gi|255570|gb|AAB23278.1|		P29057.1	K00021
PB_6097_1	3-hydroxy-3-methylglutaryl-coenzyme a reductase 1-like	P:GO:0008299; P:GO:0015936; P:GO:0016126; P:GO:0055114; F:GO:0004420; F:GO:0050661; C:GO:0005778; C:GO:0005789; C:GO:0016021; C:GO:0031966; C:GO:0042170	P:isoprenoid biosynthetic process; P:coenzyme A metabolic process; P:sterol biosynthetic process; P:oxidation-reduction process; F:hydroxymethylglutaryl-CoA reductase (NADPH) activity; F:NADP binding; C:peroxisomal membrane; C:endoplasmic reticulum membrane; C:integral component of membrane; C:mitochondrial membrane; C:plastid membrane	EC:1.1.1.34	Hydroxymethylglutaryl-CoA reductase (NADPH)	gi|1160524374|gb|AQZ26754.1|	KF137577.1	P29057.1	K00021
PB_6098_1	3-hydroxy-3-methylglutaryl-coenzyme a reductase 1-like	P:GO:0008299; P:GO:0015936; P:GO:0016126; P:GO:0055114; F:GO:0004420; F:GO:0050661; C:GO:0005778; C:GO:0005789; C:GO:0016021; C:GO:0031966; C:GO:0042170	P:isoprenoid biosynthetic process; P:coenzyme A metabolic process; P:sterol biosynthetic process; P:oxidation-reduction process; F:hydroxymethylglutaryl-CoA reductase (NADPH) activity; F:NADP binding; C:peroxisomal membrane; C:endoplasmic reticulum membrane; C:integral component of membrane; C:mitochondrial membrane; C:plastid membrane	EC:1.1.1.34	Hydroxymethylglutaryl-CoA reductase (NADPH)	gi|55585878|gb|AAV54051.1|	KF137577.1	P29057.1	K00021
PB_7939_1	3-hydroxy-3-methylglutaryl-coenzyme a reductase 1	P:GO:0008299; P:GO:0015936; P:GO:0016126; P:GO:0055114; F:GO:0004420; F:GO:0050661; C:GO:0005778; C:GO:0005789; C:GO:0016021; C:GO:0031966; C:GO:0042170	P:isoprenoid biosynthetic process; P:coenzyme A metabolic process; P:sterol biosynthetic process; P:oxidation-reduction process; F:hydroxymethylglutaryl-CoA reductase (NADPH) activity; F:NADP binding; C:peroxisomal membrane; C:endoplasmic reticulum membrane; C:integral component of membrane; C:mitochondrial membrane; C:plastid membrane	EC:1.1.1.34	Hydroxymethylglutaryl-CoA reductase (NADPH)	gi|564113381|gb|AHB64333.1|	AF315713.1	P48020.1	K00021
PB_7978_1	3-hydroxy-3-methylglutaryl-coenzyme a reductase 1	P:GO:0006694; P:GO:0008299; P:GO:0015936; P:GO:0055114; F:GO:0004420; F:GO:0050661; C:GO:0005789; C:GO:0016021; C:GO:0031966; C:GO:0042170	P:steroid biosynthetic process; P:isoprenoid biosynthetic process; P:coenzyme A metabolic process; P:oxidation-reduction process; F:hydroxymethylglutaryl-CoA reductase (NADPH) activity; F:NADP binding; C:endoplasmic reticulum membrane; C:integral component of membrane; C:mitochondrial membrane; C:plastid membrane	EC:1.1.1.34	Hydroxymethylglutaryl-CoA reductase (NADPH)	gi|564113381|gb|AHB64333.1|	KF649853.1	P29057.1	K00021
CL2851Contig3	malate cytoplasmic-like isoform x2	P:GO:0005975; P:GO:0006090; P:GO:0006108; P:GO:0019643; P:GO:0046487; F:GO:0030060	P:carbohydrate metabolic process; P:pyruvate metabolic process; P:malate metabolic process; P:reductive tricarboxylic acid cycle; P:glyoxylate metabolic process; F:L-malate dehydrogenase activity	EC:1.1.1.37	Malate dehydrogenase	gi|1216962797|ref|XP_021677944.1|	XM_019607159.1	Q08062.2	K00025
ID_TRINITY_DN10251_c0_g1_i2	malate cytoplasmic-like isoform x1	P:GO:0005975; P:GO:0006090; P:GO:0006108; P:GO:0019643; P:GO:0046487; F:GO:0030060; C:GO:0016021	P:carbohydrate metabolic process; P:pyruvate metabolic process; P:malate metabolic process; P:reductive tricarboxylic acid cycle; P:glyoxylate metabolic process; F:L-malate dehydrogenase activity; C:integral component of membrane	EC:1.1.1.37	Malate dehydrogenase	gi|1216962795|ref|XP_021677943.1|	XM_019607160.1	Q08062.2	K00025
PB_1988_1	malate dehydrogenase	P:GO:0005975; P:GO:0006090; P:GO:0006108; P:GO:0019643; P:GO:0046487; F:GO:0030060	P:carbohydrate metabolic process; P:pyruvate metabolic process; P:malate metabolic process; P:reductive tricarboxylic acid cycle; P:glyoxylate metabolic process; F:L-malate dehydrogenase activity	EC:1.1.1.37	Malate dehydrogenase	gi|347516612|gb|AEO99201.1|	GQ845406.1	Q08062.2	K00025
PB_11599_1	malate chloroplastic	P:GO:0005975; P:GO:0006090; P:GO:0006108; P:GO:0019643; P:GO:0046487; F:GO:0030060; C:GO:0009507	P:carbohydrate metabolic process; P:pyruvate metabolic process; P:malate metabolic process; P:reductive tricarboxylic acid cycle; P:glyoxylate metabolic process; F:L-malate dehydrogenase activity; C:chloroplast	EC:1.1.1.37	Malate dehydrogenase	gi|1025103794|ref|XP_016459714.1|	XM_020372530.1	Q9SN86.1	K00026
PB_2762_1	malate glyoxysomal	P:GO:0006090; P:GO:0006097; P:GO:0006108; P:GO:0019643; P:GO:0031998; P:GO:0080093; F:GO:0030060; C:GO:0009507; C:GO:0009514	P:pyruvate metabolic process; P:glyoxylate cycle; P:malate metabolic process; P:reductive tricarboxylic acid cycle; P:regulation of fatty acid beta-oxidation; P:regulation of photorespiration; F:L-malate dehydrogenase activity; C:chloroplast; C:glyoxysome	EC:1.1.1.37	Malate dehydrogenase	gi|60593475|pdb|1SEV|A	XM_022885984.1	P19446.1	K00026
PB_6538_1	malate glyoxysomal	P:GO:0006090; P:GO:0006097; P:GO:0006108; P:GO:0019643; F:GO:0030060; C:GO:0009514	P:pyruvate metabolic process; P:glyoxylate cycle; P:malate metabolic process; P:reductive tricarboxylic acid cycle; F:L-malate dehydrogenase activity; C:glyoxysome	EC:1.1.1.37	Malate dehydrogenase	gi|641849054|gb|KDO67929.1|	XM_002298765.2	P19446.1	K00026
PB_671_1	malate mitochondrial	P:GO:0005975; P:GO:0006090; P:GO:0006108; P:GO:0019643; P:GO:0046487; F:GO:0016787; F:GO:0030060	P:carbohydrate metabolic process; P:pyruvate metabolic process; P:malate metabolic process; P:reductive tricarboxylic acid cycle; P:glyoxylate metabolic process; F:hydrolase activity; F:L-malate dehydrogenase activity	EC:1.1.1.37	Malate dehydrogenase	gi|1228867671|ref|XP_021989284.1|	XM_021802460.1	P46487.1	K00026
PB_9280_1	malate chloroplastic	P:GO:0005975; P:GO:0006090; P:GO:0006108; P:GO:0019643; P:GO:0046487; F:GO:0030060; C:GO:0009507	P:carbohydrate metabolic process; P:pyruvate metabolic process; P:malate metabolic process; P:reductive tricarboxylic acid cycle; P:glyoxylate metabolic process; F:L-malate dehydrogenase activity; C:chloroplast	EC:1.1.1.37	Malate dehydrogenase	gi|778727919|ref|XP_004136050.2|	XM_010038868.2	Q9SN86.1	K00026
PB_9696_1	malate mitochondrial	P:GO:0005975; P:GO:0006090; P:GO:0006108; P:GO:0019643; P:GO:0046487; F:GO:0016787; F:GO:0030060	P:carbohydrate metabolic process; P:pyruvate metabolic process; P:malate metabolic process; P:reductive tricarboxylic acid cycle; P:glyoxylate metabolic process; F:hydrolase activity; F:L-malate dehydrogenase activity	EC:1.1.1.37	Malate dehydrogenase	gi|1228867671|ref|XP_021989284.1|	XM_021431785.1	P17783.1	K00026
PB_9766_1	malate mitochondrial	P:GO:0005975; P:GO:0006090; P:GO:0006108; P:GO:0019643; P:GO:0046487; F:GO:0030060	P:carbohydrate metabolic process; P:pyruvate metabolic process; P:malate metabolic process; P:reductive tricarboxylic acid cycle; P:glyoxylate metabolic process; F:L-malate dehydrogenase activity	EC:1.1.1.37	Malate dehydrogenase	gi|1279004858|ref|XP_022862800.1|	XM_022287162.1	P46487.1	K00026
PB_7754_1	nad-dependent malic enzyme 59 kda mitochondrial	P:GO:0006090; P:GO:0006099; P:GO:0006108; P:GO:0015976; F:GO:0004471; F:GO:0005524; F:GO:0008270; F:GO:0042803; F:GO:0050897; F:GO:0051287; C:GO:0005739; C:GO:0009507	P:pyruvate metabolic process; P:tricarboxylic acid cycle; P:malate metabolic process; P:carbon utilization; F:malate dehydrogenase (decarboxylating) (NAD+) activity; F:ATP binding; F:zinc ion binding; F:protein homodimerization activity; F:cobalt ion binding; F:NAD binding; C:mitochondrion; C:chloroplast	EC:1.1.1.39	Malate dehydrogenase (decarboxylating)	gi|255541510|ref|XP_002511819.1|	XM_018976241.1	P37225.1	K00028
PB_7757_1	nad-dependent malic enzyme 62 kda mitochondrial	P:GO:0006090; P:GO:0006099; P:GO:0006108; P:GO:0015976; F:GO:0004471; F:GO:0005524; F:GO:0008270; F:GO:0042803; F:GO:0050897; F:GO:0051287; C:GO:0005739; C:GO:0009507	P:pyruvate metabolic process; P:tricarboxylic acid cycle; P:malate metabolic process; P:carbon utilization; F:malate dehydrogenase (decarboxylating) (NAD+) activity; F:ATP binding; F:zinc ion binding; F:protein homodimerization activity; F:cobalt ion binding; F:NAD binding; C:mitochondrion; C:chloroplast	EC:1.1.1.39	Malate dehydrogenase (decarboxylating)	gi|743804313|ref|XP_011017312.1|	XM_002265729.4	P37221.1	K00028
CL23813Contig1	nadp-dependent malic chloroplastic	P:GO:0006090; P:GO:0006099; P:GO:0006108; P:GO:0015976; F:GO:0004471; F:GO:0046872; F:GO:0051287	P:pyruvate metabolic process; P:tricarboxylic acid cycle; P:malate metabolic process; P:carbon utilization; F:malate dehydrogenase (decarboxylating) (NAD+) activity; F:metal ion binding; F:NAD binding	EC:1.1.1.39	Malate dehydrogenase (decarboxylating)	gi|194466255|gb|ACF74358.1|	XM_021832241.1	P51615.1	K00029
CL44726Contig1	nadp-dependent malic chloroplastic	P:GO:0006090; P:GO:0006099; P:GO:0006108; P:GO:0015976; F:GO:0004471; F:GO:0046872; F:GO:0051287	P:pyruvate metabolic process; P:tricarboxylic acid cycle; P:malate metabolic process; P:carbon utilization; F:malate dehydrogenase (decarboxylating) (NAD+) activity; F:metal ion binding; F:NAD binding	EC:1.1.1.39	Malate dehydrogenase (decarboxylating)	gi|194466255|gb|ACF74358.1|	XM_021832241.1	P51615.1	K00029
PB_5153_1	nadp-dependent malic enzyme	P:GO:0006090; P:GO:0006099; P:GO:0006108; P:GO:0015976; F:GO:0004471; F:GO:0046872; F:GO:0051287	P:pyruvate metabolic process; P:tricarboxylic acid cycle; P:malate metabolic process; P:carbon utilization; F:malate dehydrogenase (decarboxylating) (NAD+) activity; F:metal ion binding; F:NAD binding	EC:1.1.1.39	Malate dehydrogenase (decarboxylating)	gi|255546341|ref|XP_002514230.1|	KX834354.1	P51615.1	K00029
PB_5312_1	nadp-dependent malic chloroplastic	P:GO:0006090; P:GO:0006099; P:GO:0006108; P:GO:0015976; F:GO:0004471; F:GO:0046872; F:GO:0051287	P:pyruvate metabolic process; P:tricarboxylic acid cycle; P:malate metabolic process; P:carbon utilization; F:malate dehydrogenase (decarboxylating) (NAD+) activity; F:metal ion binding; F:NAD binding	EC:1.1.1.39	Malate dehydrogenase (decarboxylating)	gi|1025229749|ref|XP_016483794.1|	XM_022988889.1	P36444.1	K00029
PB_7906_1	nadp-dependent malic enzyme-like isoform x2	P:GO:0006090; P:GO:0006099; P:GO:0006108; P:GO:0015976; F:GO:0004471; F:GO:0046872; F:GO:0051287	P:pyruvate metabolic process; P:tricarboxylic acid cycle; P:malate metabolic process; P:carbon utilization; F:malate dehydrogenase (decarboxylating) (NAD+) activity; F:metal ion binding; F:NAD binding	EC:1.1.1.39	Malate dehydrogenase (decarboxylating)	gi|1227943540|ref|XP_021907741.1|	XM_006475953.2	P34105.3	K00029
CL2444Contig1	isocitrate dehydrogenase	P:GO:0006099; F:GO:0000287; F:GO:0004449; F:GO:0051287; C:GO:0005739	P:tricarboxylic acid cycle; F:magnesium ion binding; F:isocitrate dehydrogenase (NAD+) activity; F:NAD binding; C:mitochondrion	EC:1.1.1.41	Isocitrate dehydrogenase (NAD(+))	gi|1315944298|dbj|GAY63241.1|	XM_021811547.1	Q945K7.1	K00030
CL2444Contig2	isocitrate dehydrogenase	P:GO:0006099; F:GO:0000287; F:GO:0004449; F:GO:0051287; C:GO:0005739	P:tricarboxylic acid cycle; F:magnesium ion binding; F:isocitrate dehydrogenase (NAD+) activity; F:NAD binding; C:mitochondrion	EC:1.1.1.41	Isocitrate dehydrogenase (NAD(+))	gi|1315944298|dbj|GAY63241.1|	XM_002519474.2	Q945K7.1	K00030
CL4092Contig1	3-isopropylmalate chloroplastic	P:GO:0006099; F:GO:0000287; F:GO:0004449; F:GO:0051287; C:GO:0005739	P:tricarboxylic acid cycle; F:magnesium ion binding; F:isocitrate dehydrogenase (NAD+) activity; F:NAD binding; C:mitochondrion	EC:1.1.1.41	Isocitrate dehydrogenase (NAD(+))	gi|747093699|ref|XP_011094667.1|	XM_004501527.2	Q945K7.1	K00030
CL47605Contig1	3-isopropylmalate chloroplastic	P:GO:0006099; F:GO:0000287; F:GO:0004449; F:GO:0051287; C:GO:0005739	P:tricarboxylic acid cycle; F:magnesium ion binding; F:isocitrate dehydrogenase (NAD+) activity; F:NAD binding; C:mitochondrion	EC:1.1.1.41	Isocitrate dehydrogenase (NAD(+))	gi|747093699|ref|XP_011094667.1|	XM_004501527.2	Q945K7.1	K00030
CL50884Contig1	isocitrate dehydrogenase	P:GO:0006099; F:GO:0000287; F:GO:0004449; F:GO:0051287	P:tricarboxylic acid cycle; F:magnesium ion binding; F:isocitrate dehydrogenase (NAD+) activity; F:NAD binding	EC:1.1.1.41	Isocitrate dehydrogenase (NAD(+))	gi|1217011144|ref|XP_021645069.1|	XM_023071069.1	Q8LFC0.2	K00030
IFL_TRINITY_DN14168_c0_g2_i2	3-isopropylmalate chloroplastic	P:GO:0006099; F:GO:0000287; F:GO:0004449; F:GO:0051287; C:GO:0005739	P:tricarboxylic acid cycle; F:magnesium ion binding; F:isocitrate dehydrogenase (NAD+) activity; F:NAD binding; C:mitochondrion	EC:1.1.1.41	Isocitrate dehydrogenase (NAD(+))	gi|747093699|ref|XP_011094667.1|	XM_004501527.2	P29696.1	K00030
PB_6791_1	isocitrate dehydrogenase	P:GO:0006099; F:GO:0000287; F:GO:0004449; F:GO:0051287	P:tricarboxylic acid cycle; F:magnesium ion binding; F:isocitrate dehydrogenase (NAD+) activity; F:NAD binding	EC:1.1.1.41	Isocitrate dehydrogenase (NAD(+))	gi|659080646|ref|XP_008440904.1|	XM_018954191.1	Q8LFC0.2	K00030
PB_9415_1	isocitrate dehydrogenase	P:GO:0006099; F:GO:0000287; F:GO:0004449; F:GO:0051287	P:tricarboxylic acid cycle; F:magnesium ion binding; F:isocitrate dehydrogenase (NAD+) activity; F:NAD binding	EC:1.1.1.41	Isocitrate dehydrogenase (NAD(+))	gi|595792317|ref|XP_007199907.1|	XM_021818926.1	Q8LFC0.2	K00030
CL36873Contig1	isocitrate dehydrogenase	P:GO:0006102; P:GO:0006749; P:GO:0019643; F:GO:0000287; F:GO:0004450; F:GO:0051287; C:GO:0005739; C:GO:0009534; C:GO:0009570	P:isocitrate metabolic process; P:glutathione metabolic process; P:reductive tricarboxylic acid cycle; F:magnesium ion binding; F:isocitrate dehydrogenase (NADP+) activity; F:NAD binding; C:mitochondrion; C:chloroplast thylakoid; C:chloroplast stroma	EC:1.1.1.42	Isocitrate dehydrogenase (NADP(+))	gi|802542207|ref|XP_012081175.1|	XM_002276164.4	Q8LPJ5.1	K00031
PB_1687_2	isocitrate dehydrogenase	P:GO:0006102; P:GO:0006749; P:GO:0019643; F:GO:0000287; F:GO:0004450; F:GO:0051287	P:isocitrate metabolic process; P:glutathione metabolic process; P:reductive tricarboxylic acid cycle; F:magnesium ion binding; F:isocitrate dehydrogenase (NADP+) activity; F:NAD binding	EC:1.1.1.42	Isocitrate dehydrogenase (NADP(+))	gi|743888315|ref|XP_011038412.1|	XM_018961264.1	P50218.1	K00031
PB_832_1	6-phosphogluconate decarboxylating 3	P:GO:0006098; P:GO:0019521; P:GO:0055114; F:GO:0004616	P:pentose-phosphate shunt; P:D-gluconate metabolic process; P:oxidation-reduction process; F:phosphogluconate dehydrogenase (decarboxylating) activity	EC:1.1.1.44	Phosphogluconate dehydrogenase (NADP(+)-dependent, decarboxylating)	gi|1273181645|gb|PIA63353.1|	XM_006363490.2	Q9FWA3.1	K00033
PB_8467_1	6-phosphogluconate decarboxylating 3	P:GO:0006098; P:GO:0019521; P:GO:0055114; F:GO:0004616	P:pentose-phosphate shunt; P:D-gluconate metabolic process; P:oxidation-reduction process; F:phosphogluconate dehydrogenase (decarboxylating) activity	EC:1.1.1.44	Phosphogluconate dehydrogenase (NADP(+)-dependent, decarboxylating)	gi|1276262881|gb|PIN19506.1|	XM_011013465.1	Q9LI00.1	K00033
PB_8492_1	6-phosphogluconate decarboxylating chloroplastic	P:GO:0006098; P:GO:0019521; P:GO:0055114; F:GO:0004616	P:pentose-phosphate shunt; P:D-gluconate metabolic process; P:oxidation-reduction process; F:phosphogluconate dehydrogenase (decarboxylating) activity	EC:1.1.1.44	Phosphogluconate dehydrogenase (NADP(+)-dependent, decarboxylating)	gi|225426063|ref|XP_002275970.1|	XM_021814011.1	Q9SH69.1	K00033
CL30206Contig1	glucose-6-phosphate 1-dehydrogenase chloroplastic	P:GO:0006006; P:GO:0006098; P:GO:0006749; P:GO:0055114; F:GO:0004345; F:GO:0050661	P:glucose metabolic process; P:pentose-phosphate shunt; P:glutathione metabolic process; P:oxidation-reduction process; F:glucose-6-phosphate dehydrogenase activity; F:NADP binding	EC:1.1.1.49	Glucose-6-phosphate dehydrogenase (NADP(+))	gi|1216276651|ref|XP_021622810.1|	XM_021767118.1	Q93ZW0.1	K00036
CL4366Contig1	glucose-6-phosphate 1-dehydrogenase chloroplastic isoform x2	P:GO:0005975; P:GO:0044281; F:GO:0016491	P:carbohydrate metabolic process; P:small molecule metabolic process; F:oxidoreductase activity			gi|1216925450|ref|XP_021692162.1|		Q93ZW0.1	K00036
CL4366Contig2	glucose-6-phosphate 1-dehydrogenase chloroplastic	P:GO:0006006; P:GO:0006098; P:GO:0006749; P:GO:0055114; F:GO:0004345; F:GO:0050661	P:glucose metabolic process; P:pentose-phosphate shunt; P:glutathione metabolic process; P:oxidation-reduction process; F:glucose-6-phosphate dehydrogenase activity; F:NADP binding	EC:1.1.1.49	Glucose-6-phosphate dehydrogenase (NADP(+))	gi|1216276651|ref|XP_021622810.1|	XM_021767118.1	Q93ZW0.1	K00036
ID_TRINITY_DN13630_c0_g1_i3	glucose-6-phosphate 1-dehydrogenase chloroplastic isoform x2	P:GO:0006006; P:GO:0006098; P:GO:0006749; P:GO:0055114; F:GO:0004345; F:GO:0050661	P:glucose metabolic process; P:pentose-phosphate shunt; P:glutathione metabolic process; P:oxidation-reduction process; F:glucose-6-phosphate dehydrogenase activity; F:NADP binding	EC:1.1.1.49	Glucose-6-phosphate dehydrogenase (NADP(+))	gi|1137219713|gb|OMO86216.1|	XM_021767118.1	Q93ZW0.1	K00036
IFL_TRINITY_DN4308_c1_g1_i3	glucose-6-phosphate 1-dehydrogenase chloroplastic	P:GO:0005975; P:GO:0044281; F:GO:0016491	P:carbohydrate metabolic process; P:small molecule metabolic process; F:oxidoreductase activity			gi|1216925450|ref|XP_021692162.1|		Q93ZW0.1	K00036
IFL_TRINITY_DN4308_c1_g1_i4	glucose-6-phosphate 1-dehydrogenase chloroplastic isoform x1	P:GO:0006006; P:GO:0006098; P:GO:0006749; P:GO:0055114; F:GO:0004345; F:GO:0050661	P:glucose metabolic process; P:pentose-phosphate shunt; P:glutathione metabolic process; P:oxidation-reduction process; F:glucose-6-phosphate dehydrogenase activity; F:NADP binding	EC:1.1.1.49	Glucose-6-phosphate dehydrogenase (NADP(+))	gi|731415959|ref|XP_010659726.1|		Q93ZW0.1	K00036
IFL_TRINITY_DN4308_c1_g1_i6	glucose-6-phosphate 1-dehydrogenase chloroplastic isoform x2	P:GO:0006006; P:GO:0006098; P:GO:0006749; P:GO:0055114; F:GO:0004345; F:GO:0050661	P:glucose metabolic process; P:pentose-phosphate shunt; P:glutathione metabolic process; P:oxidation-reduction process; F:glucose-6-phosphate dehydrogenase activity; F:NADP binding	EC:1.1.1.49	Glucose-6-phosphate dehydrogenase (NADP(+))	gi|1216276647|ref|XP_021622808.1|		Q93ZW0.1	K00036
PB_5218_1	glucose-6-phosphate 1- chloroplastic	P:GO:0044238; P:GO:0044281; P:GO:0071704	P:primary metabolic process; P:small molecule metabolic process; P:organic substance metabolic process			gi|848859954|ref|XP_012830839.1|	XM_017397335.1	O24357.1	K00036
PB_6046_1	glucose-6-phosphate 1- chloroplastic	P:GO:0006006; P:GO:0006749; P:GO:0009051; P:GO:0055114; F:GO:0004345; F:GO:0050661; C:GO:0009570	P:glucose metabolic process; P:glutathione metabolic process; P:pentose-phosphate shunt, oxidative branch; P:oxidation-reduction process; F:glucose-6-phosphate dehydrogenase activity; F:NADP binding; C:chloroplast stroma	EC:1.1.1.49	Glucose-6-phosphate dehydrogenase (NADP(+))	gi|1009155914|ref|XP_015895965.1|	XM_012624090.1	Q9FY99.2	K00036
PB_8177_1	glucose-6-phosphate 1- cytoplasmic isoform	P:GO:0006006; P:GO:0006098; P:GO:0006749; P:GO:0055114; F:GO:0004345; F:GO:0050661	P:glucose metabolic process; P:pentose-phosphate shunt; P:glutathione metabolic process; P:oxidation-reduction process; F:glucose-6-phosphate dehydrogenase activity; F:NADP binding	EC:1.1.1.49	Glucose-6-phosphate dehydrogenase (NADP(+))	gi|149938954|gb|ABR45722.1|	XM_006338604.2	P37830.1	K00036
CL46081Contig1	d-galacturonate reductase-like	P:GO:0055114; F:GO:0050388	P:oxidation-reduction process; F:uronate dehydrogenase activity	EC:1.1.1.203	Uronate dehydrogenase	gi|147779298|emb|CAN76800.1|	GU339035.1	O49133.1	K00037
PB_5391_1	malate dehydrogenase	P:GO:0005975; P:GO:0006090; P:GO:0006099; P:GO:0006108; P:GO:0015976; F:GO:0046554; C:GO:0009507	P:carbohydrate metabolic process; P:pyruvate metabolic process; P:tricarboxylic acid cycle; P:malate metabolic process; P:carbon utilization; F:malate dehydrogenase (NADP+) activity; C:chloroplast	EC:1.1.1.82	Malate dehydrogenase (NADP(+))	gi|225448904|ref|XP_002265080.1|	XM_002265044.4	O48902.1	K00051
PB_9387_1	3-isopropylmalate dehydrogenase chloroplastic-like	P:GO:0009097; P:GO:0009098; P:GO:0009099; P:GO:0055114; F:GO:0000287; F:GO:0003862; F:GO:0051287; C:GO:0005737	P:isoleucine biosynthetic process; P:leucine biosynthetic process; P:valine biosynthetic process; P:oxidation-reduction process; F:magnesium ion binding; F:3-isopropylmalate dehydrogenase activity; F:NAD binding; C:cytoplasm	EC:1.1.1.85	3-isopropylmalate dehydrogenase	gi|1228824354|ref|XP_021970683.1|	XM_006465207.2	P93832.1	K00052
PB_1126_2	ketol-acid chloroplastic	P:GO:0009097; P:GO:0009098; P:GO:0009099; P:GO:0015940; P:GO:0055114; F:GO:0004455; F:GO:0005507; F:GO:0016853; C:GO:0005618; C:GO:0005739; C:GO:0009570; C:GO:0009941; C:GO:0048046	P:isoleucine biosynthetic process; P:leucine biosynthetic process; P:valine biosynthetic process; P:pantothenate biosynthetic process; P:oxidation-reduction process; F:ketol-acid reductoisomerase activity; F:copper ion binding; F:isomerase activity; C:cell wall; C:mitochondrion; C:chloroplast stroma; C:chloroplast envelope; C:apoplast	EC:1.1.1.86	Ketol-acid reductoisomerase (NADP(+))	gi|566193834|ref|XP_006377362.1|	XM_006490050.2	Q05758.2	K00053
PB_4747_1	ketol-acid chloroplastic	P:GO:0009097; P:GO:0009098; P:GO:0009099; P:GO:0015940; P:GO:0055114; F:GO:0004455; F:GO:0005507; F:GO:0016853; C:GO:0005618; C:GO:0005739; C:GO:0009570; C:GO:0009941; C:GO:0048046	P:isoleucine biosynthetic process; P:leucine biosynthetic process; P:valine biosynthetic process; P:pantothenate biosynthetic process; P:oxidation-reduction process; F:ketol-acid reductoisomerase activity; F:copper ion binding; F:isomerase activity; C:cell wall; C:mitochondrion; C:chloroplast stroma; C:chloroplast envelope; C:apoplast	EC:1.1.1.86	Ketol-acid reductoisomerase (NADP(+))	gi|595862436|ref|XP_007211396.1|	XM_006490050.2	Q01292.1	K00053
CL7234Contig2	hydroxypyruvate reductase isoform x4	P:GO:0006544; P:GO:0006564; P:GO:0006566; P:GO:0055114; F:GO:0004617; F:GO:0051287	P:glycine metabolic process; P:L-serine biosynthetic process; P:threonine metabolic process; P:oxidation-reduction process; F:phosphoglycerate dehydrogenase activity; F:NAD binding	EC:1.1.1.95	Phosphoglycerate dehydrogenase	gi|641837099|gb|KDO56056.1|	XM_012224335.2	Q9X1C1.1	K00058
PB_10341_1	glyoxylate hydroxypyruvate reductase hpr3-like	P:GO:0008152; F:GO:0016616	P:metabolic process; F:oxidoreductase activity, acting on the CH-OH group of donors, NAD or NADP as acceptor	EC:1.1.1.0		gi|1040838547|ref|XP_017232593.1|		Q9LE33.1	K00058
PB_5298_1	d-3-phosphoglycerate dehydrogenase chloroplastic-like	P:GO:0006544; P:GO:0006564; P:GO:0006566; P:GO:0055114; F:GO:0004617; F:GO:0016597; F:GO:0051287	P:glycine metabolic process; P:L-serine biosynthetic process; P:threonine metabolic process; P:oxidation-reduction process; F:phosphoglycerate dehydrogenase activity; F:amino acid binding; F:NAD binding	EC:1.1.1.95	Phosphoglycerate dehydrogenase	gi|970018213|ref|XP_015070265.1|	XM_019374142.1	O49485.1	K00058
PB_731_1	d-3-phosphoglycerate dehydrogenase chloroplastic-like	P:GO:0006544; P:GO:0006564; P:GO:0006566; P:GO:0055114; F:GO:0004617; F:GO:0016597; F:GO:0051287	P:glycine metabolic process; P:L-serine biosynthetic process; P:threonine metabolic process; P:oxidation-reduction process; F:phosphoglycerate dehydrogenase activity; F:amino acid binding; F:NAD binding	EC:1.1.1.95	Phosphoglycerate dehydrogenase	gi|1040896798|ref|XP_017256153.1|	XM_002285322.3	O49485.1	K00058
CL21869Contig1						gi|1276248456|gb|PIN07800.1|	XM_020363304.1	Q9SQR4.1	K00059
PB_10397_1	short-chain type dehydrogenase reductase-like	P:GO:0055114; F:GO:0016491	P:oxidation-reduction process; F:oxidoreductase activity			gi|1271198255|gb|PHU15458.1|	XM_020239908.1	Q9SQR4.1	K00059
PB_2167_1	short-chain type dehydrogenase reductase-like	P:GO:0055114; F:GO:0016491	P:oxidation-reduction process; F:oxidoreductase activity			gi|697125129|ref|XP_009616582.1|	XM_010278105.2	Q9SQR4.1	K00059
PB_9404_1	3-oxoacyl-	P:GO:0006633; P:GO:0042967; P:GO:0055114; F:GO:0004316; F:GO:0051287; C:GO:0005835	P:fatty acid biosynthetic process; P:obsolete acyl-carrier-protein biosynthetic process; P:oxidation-reduction process; F:3-oxoacyl-[acyl-carrier-protein] reductase (NADPH) activity; F:NAD binding; C:fatty acid synthase complex	EC:1.1.1.100	3-oxoacyl-[acyl-carrier-protein] reductase	gi|703132626|ref|XP_010105170.1|	KF588570.1	P28643.1	K00059
PB_9989_1	3-oxoacyl-	P:GO:0006633; P:GO:0042967; P:GO:0055114; F:GO:0004316; F:GO:0051287; C:GO:0005835	P:fatty acid biosynthetic process; P:obsolete acyl-carrier-protein biosynthetic process; P:oxidation-reduction process; F:3-oxoacyl-[acyl-carrier-protein] reductase (NADPH) activity; F:NAD binding; C:fatty acid synthase complex	EC:1.1.1.100	3-oxoacyl-[acyl-carrier-protein] reductase	gi|743896599|ref|XP_011041566.1|	XM_021953905.1	P28643.1	K00059
CL52016Contig1	methionine adenosyltransferase 2 subunit beta	P:GO:0009117; P:GO:0009225; P:GO:0019872; P:GO:0030639; P:GO:0055114; F:GO:0008831	P:nucleotide metabolic process; P:nucleotide-sugar metabolic process; P:streptomycin biosynthetic process; P:polyketide biosynthetic process; P:oxidation-reduction process; F:dTDP-4-dehydrorhamnose reductase activity	EC:1.1.1.133	dTDP-4-dehydrorhamnose reductase	gi|460368140|ref|XP_004229927.1|		Q9NZL9.1	K00067
PB_3763_1	3-hydroxybutyryl- dehydrogenase	P:GO:0006550; P:GO:0006552; P:GO:0006554; P:GO:0006568; P:GO:0006574; P:GO:0006633; P:GO:0018874; P:GO:0055114; F:GO:0003857; F:GO:0070403; C:GO:0005777	P:isoleucine catabolic process; P:leucine catabolic process; P:lysine catabolic process; P:tryptophan metabolic process; P:valine catabolic process; P:fatty acid biosynthetic process; P:benzoate metabolic process; P:oxidation-reduction process; F:3-hydroxyacyl-CoA dehydrogenase activity; F:NAD+ binding; C:peroxisome	EC:1.1.1.35	3-hydroxyacyl-CoA dehydrogenase	gi|720052396|ref|XP_010272399.1|	XM_018995201.1	Q9RVG1.1	K00074
PB_3764_1	3-hydroxybutyryl- dehydrogenase	P:GO:0006550; P:GO:0006552; P:GO:0006554; P:GO:0006568; P:GO:0006574; P:GO:0006633; P:GO:0018874; P:GO:0055114; F:GO:0003857; F:GO:0070403; C:GO:0005777	P:isoleucine catabolic process; P:leucine catabolic process; P:lysine catabolic process; P:tryptophan metabolic process; P:valine catabolic process; P:fatty acid biosynthetic process; P:benzoate metabolic process; P:oxidation-reduction process; F:3-hydroxyacyl-CoA dehydrogenase activity; F:NAD+ binding; C:peroxisome	EC:1.1.1.35	3-hydroxyacyl-CoA dehydrogenase	gi|720052396|ref|XP_010272399.1|	XM_018995201.1	Q45223.1	K00074
CL50218Contig1	probable mannitol dehydrogenase	P:GO:0055114; F:GO:0008270; F:GO:0016491	P:oxidation-reduction process; F:zinc ion binding; F:oxidoreductase activity			gi|332384183|gb|AEE69008.1|	XM_009365951.2	P93257.1	K00083
CL6854Contig1	cinnamyl alcohol dehydrogenase 1	P:GO:0009805; P:GO:0009809; P:GO:0009811; P:GO:0055114; F:GO:0008270; F:GO:0045551; F:GO:0052747	P:coumarin biosynthetic process; P:lignin biosynthetic process; P:stilbene biosynthetic process; P:oxidation-reduction process; F:zinc ion binding; F:cinnamyl-alcohol dehydrogenase activity; F:sinapyl alcohol dehydrogenase activity	EC:1.1.1.195	Cinnamyl-alcohol dehydrogenase	gi|1029110533|ref|XP_016726840.1|	XM_022293607.1	Q2KNL5.1	K00083
CL6854Contig2	cinnamyl alcohol dehydrogenase 1	P:GO:0009805; P:GO:0009809; P:GO:0009811; P:GO:0055114; F:GO:0008270; F:GO:0045551; F:GO:0052747	P:coumarin biosynthetic process; P:lignin biosynthetic process; P:stilbene biosynthetic process; P:oxidation-reduction process; F:zinc ion binding; F:cinnamyl-alcohol dehydrogenase activity; F:sinapyl alcohol dehydrogenase activity	EC:1.1.1.195	Cinnamyl-alcohol dehydrogenase	gi|1109289590|ref|XP_019169368.1|	XM_022293607.1	Q2KNL5.1	K00083
PB_10092_1	probable cinnamyl alcohol dehydrogenase 1	P:GO:0055114; F:GO:0008270; F:GO:0016491	P:oxidation-reduction process; F:zinc ion binding; F:oxidoreductase activity			gi|661887753|emb|CDP08884.1|	XM_011011795.1	Q9CAI3.1	K00083
PB_10134_1	cinnamoyl- reductase 1-like	F:GO:0003824; F:GO:0050662	F:catalytic activity; F:coenzyme binding			gi|1009129086|ref|XP_015881578.1|	XM_018984607.1	Q500U8.1	K00083
PB_4753_1	cinnamyl alcohol dehydrogenase 1	P:GO:0009805; P:GO:0009809; P:GO:0009811; P:GO:0055114; F:GO:0008270; F:GO:0045551; F:GO:0052747	P:coumarin biosynthetic process; P:lignin biosynthetic process; P:stilbene biosynthetic process; P:oxidation-reduction process; F:zinc ion binding; F:cinnamyl-alcohol dehydrogenase activity; F:sinapyl alcohol dehydrogenase activity	EC:1.1.1.195	Cinnamyl-alcohol dehydrogenase	gi|1098844378|ref|XP_018828961.1|	XM_023086175.1	P42495.1	K00083
PB_9724_1	mannitol dehydrogenase	P:GO:0055114; F:GO:0008270; F:GO:0016491	P:oxidation-reduction process; F:zinc ion binding; F:oxidoreductase activity			gi|1271178658|gb|PHT99866.1|	XM_010097583.1	Q9ZRF1.1	K00083
PB_9809_1	probable cinnamyl alcohol dehydrogenase 9	P:GO:0009735; P:GO:0009805; P:GO:0009809; P:GO:0009811; P:GO:0055114; F:GO:0008270; F:GO:0045551; F:GO:0052747; C:GO:0048046	P:response to cytokinin; P:coumarin biosynthetic process; P:lignin biosynthetic process; P:stilbene biosynthetic process; P:oxidation-reduction process; F:zinc ion binding; F:cinnamyl-alcohol dehydrogenase activity; F:sinapyl alcohol dehydrogenase activity; C:apoplast	EC:1.1.1.195	Cinnamyl-alcohol dehydrogenase	gi|595862920|ref|XP_007211488.1|	KU865329.1	P42734.2	K00083
CL10252Contig1						gi|1063465396|ref|XP_017969594.1|		B2X050.1	K00084
PB_8723_1	inosine-5 -monophosphate dehydrogenase 2-like	P:GO:0006144; P:GO:0006177; P:GO:0055114; F:GO:0000166; F:GO:0003938; F:GO:0046872; C:GO:0042720	P:purine nucleobase metabolic process; P:GMP biosynthetic process; P:oxidation-reduction process; F:nucleotide binding; F:IMP dehydrogenase activity; F:metal ion binding; C:mitochondrial inner membrane peptidase complex	EC:1.1.1.205	IMP dehydrogenase	gi|720074332|ref|XP_010278985.1|	XM_020351658.1	Q84XA3.1	K00088
PB_4383_1	1-deoxy-d-xylulose 5-phosphate reductoisomerase	P:GO:0006694; P:GO:0051484; P:GO:0055114; F:GO:0016853; F:GO:0030145; F:GO:0030604; F:GO:0070402	P:steroid biosynthetic process; P:isopentenyl diphosphate biosynthetic process, methylerythritol 4-phosphate pathway involved in terpenoid biosynthetic process; P:oxidation-reduction process; F:isomerase activity; F:manganese ion binding; F:1-deoxy-D-xylulose-5-phosphate reductoisomerase activity; F:NADPH binding	EC:1.1.1.267	1-deoxy-D-xylulose-5-phosphate reductoisomerase	gi|995952870|gb|AMJ39463.1|	KM255119.1	Q9XFS9.2	K00099
PB_4384_1	1-deoxy-d-xylulose 5-phosphate reductoisomerase	P:GO:0006694; P:GO:0051484; P:GO:0055114; F:GO:0016853; F:GO:0030145; F:GO:0030604; F:GO:0070402	P:steroid biosynthetic process; P:isopentenyl diphosphate biosynthetic process, methylerythritol 4-phosphate pathway involved in terpenoid biosynthetic process; P:oxidation-reduction process; F:isomerase activity; F:manganese ion binding; F:1-deoxy-D-xylulose-5-phosphate reductoisomerase activity; F:NADPH binding	EC:1.1.1.267	1-deoxy-D-xylulose-5-phosphate reductoisomerase	gi|995952870|gb|AMJ39463.1|	EU693020.1	Q9XFS9.2	K00099
CL19095Contig1	d-lactate dehydrogenase	P:GO:0006090; P:GO:0055114; F:GO:0004458; F:GO:0050660	P:pyruvate metabolic process; P:oxidation-reduction process; F:D-lactate dehydrogenase (cytochrome) activity; F:flavin adenine dinucleotide binding	EC:1.1.2.4	D-lactate dehydrogenase (cytochrome)	gi|1024047556|gb|KZV48985.1|		Q94AX4.1	K00102
CL45523Contig1	d-lactate dehydrogenase	P:GO:0006090; P:GO:0046487; P:GO:0051596; P:GO:0055114; F:GO:0004458; F:GO:0005524; F:GO:0008720; F:GO:0008891; F:GO:0019154; F:GO:0042802; F:GO:0050660; C:GO:0005739; C:GO:0009339	P:pyruvate metabolic process; P:glyoxylate metabolic process; P:methylglyoxal catabolic process; P:oxidation-reduction process; F:D-lactate dehydrogenase (cytochrome) activity; F:ATP binding; F:D-lactate dehydrogenase activity; F:glycolate oxidase activity; F:glycolate dehydrogenase activity; F:identical protein binding; F:flavin adenine dinucleotide binding; C:mitochondrion; C:glycolate oxidase …	EC:1.1.2.4; EC:1.1.99.14; EC:1.1.1.28	D-lactate dehydrogenase (cytochrome); Glycolate dehydrogenase; D-lactate dehydrogenase	gi|698556757|ref|XP_009770843.1|		Q94AX4.1	K00102
CL474Contig6	d-lactate dehydrogenase	P:GO:0006090; P:GO:0046487; P:GO:0051596; P:GO:0055114; F:GO:0004458; F:GO:0005524; F:GO:0008720; F:GO:0008891; F:GO:0019154; F:GO:0042802; F:GO:0050660; C:GO:0005739; C:GO:0009339	P:pyruvate metabolic process; P:glyoxylate metabolic process; P:methylglyoxal catabolic process; P:oxidation-reduction process; F:D-lactate dehydrogenase (cytochrome) activity; F:ATP binding; F:D-lactate dehydrogenase activity; F:glycolate oxidase activity; F:glycolate dehydrogenase activity; F:identical protein binding; F:flavin adenine dinucleotide binding; C:mitochondrion; C:glycolate oxidase …	EC:1.1.2.4; EC:1.1.99.14; EC:1.1.1.28	D-lactate dehydrogenase (cytochrome); Glycolate dehydrogenase; D-lactate dehydrogenase	gi|1063504811|ref|XP_017977104.1|	XM_018121615.1	Q94AX4.1	K00102
ISE_TRINITY_DN13268_c0_g1_i1	d-lactate dehydrogenase	P:GO:0006090; P:GO:0046487; P:GO:0051596; P:GO:0055114; F:GO:0004458; F:GO:0005524; F:GO:0008720; F:GO:0008891; F:GO:0019154; F:GO:0042802; F:GO:0050660; C:GO:0005739; C:GO:0009339	P:pyruvate metabolic process; P:glyoxylate metabolic process; P:methylglyoxal catabolic process; P:oxidation-reduction process; F:D-lactate dehydrogenase (cytochrome) activity; F:ATP binding; F:D-lactate dehydrogenase activity; F:glycolate oxidase activity; F:glycolate dehydrogenase activity; F:identical protein binding; F:flavin adenine dinucleotide binding; C:mitochondrion; C:glycolate oxidase …	EC:1.1.2.4; EC:1.1.99.14; EC:1.1.1.28	D-lactate dehydrogenase (cytochrome); Glycolate dehydrogenase; D-lactate dehydrogenase	gi|1137172849|gb|OMO51913.1|	XM_002267285.4	Q94AX4.1	K00102
PB_8022_1	probable l-gulonolactone oxidase 6	P:GO:0019852; P:GO:0055114; F:GO:0003885; F:GO:0050105; F:GO:0050660; C:GO:0016020	P:L-ascorbic acid metabolic process; P:oxidation-reduction process; F:D-arabinono-1,4-lactone oxidase activity; F:L-gulonolactone oxidase activity; F:flavin adenine dinucleotide binding; C:membrane	EC:1.1.3.37; EC:1.1.3.8	D-arabinono-1,4-lactone oxidase; L-gulonolactone oxidase	gi|1216257247|ref|XP_021612570.1|	XM_004246727.3	O81032.1	K00103
CL474Contig1	d-lactate dehydrogenase	P:GO:0006090; P:GO:0055114; F:GO:0004458; F:GO:0050660	P:pyruvate metabolic process; P:oxidation-reduction process; F:D-lactate dehydrogenase (cytochrome) activity; F:flavin adenine dinucleotide binding	EC:1.1.2.4	D-lactate dehydrogenase (cytochrome)	gi|255566247|ref|XP_002524111.1|	XM_012235492.2	Q94AX4.1	K00104
PB_6910_1	xanthine dehydrogenase 1-like isoform x2	P:GO:0006118; P:GO:0009115; P:GO:0055114; F:GO:0004854; F:GO:0004855; F:GO:0005506; F:GO:0009055; F:GO:0016614; F:GO:0016903; F:GO:0050660; F:GO:0051537; C:GO:0005829	P:obsolete electron transport; P:xanthine catabolic process; P:oxidation-reduction process; F:xanthine dehydrogenase activity; F:xanthine oxidase activity; F:iron ion binding; F:electron transfer activity; F:oxidoreductase activity, acting on CH-OH group of donors; F:oxidoreductase activity, acting on the aldehyde or oxo group of donors; F:flavin adenine dinucleotide binding; F:2 iron, 2 sulfur c…	EC:1.17.1.4; EC:1.17.3.2	Xanthine dehydrogenase; Xanthine oxidase	gi|374095611|gb|AEY85033.1|	XM_016816183.1	Q8GUQ8.1	K00106
CL20387Contig1	l-2-hydroxyglutarate mitochondrial	P:GO:0046487; P:GO:0055114; F:GO:0003973; F:GO:0047545	P:glyoxylate metabolic process; P:oxidation-reduction process; F:(S)-2-hydroxy-acid oxidase activity; F:2-hydroxyglutarate dehydrogenase activity	EC:1.1.3.15; EC:1.1.99.2	(S)-2-hydroxy-acid oxidase; L-2-hydroxyglutarate dehydrogenase	gi|922348974|ref|XP_003618905.2|	XM_021793110.1	Q9LES4.1	K00109
CL41349Contig1	l-2-hydroxyglutarate mitochondrial isoform x1	P:GO:0046487; P:GO:0055114; F:GO:0003973	P:glyoxylate metabolic process; P:oxidation-reduction process; F:(S)-2-hydroxy-acid oxidase activity	EC:1.1.3.15	(S)-2-hydroxy-acid oxidase	gi|1139759505|gb|ONH94602.1|	XM_021793110.1	Q9LES4.1	K00109
CL42723Contig1	l-2-hydroxyglutarate mitochondrial isoform x2	P:GO:0046487; P:GO:0055114; F:GO:0003973	P:glyoxylate metabolic process; P:oxidation-reduction process; F:(S)-2-hydroxy-acid oxidase activity	EC:1.1.3.15	(S)-2-hydroxy-acid oxidase	gi|922348974|ref|XP_003618905.2|	XR_002602880.1	Q9LES4.1	K00109
CL49422Contig1	l-2-hydroxyglutarate mitochondrial isoform x2	P:GO:0046487; P:GO:0055114; F:GO:0003973	P:glyoxylate metabolic process; P:oxidation-reduction process; F:(S)-2-hydroxy-acid oxidase activity	EC:1.1.3.15	(S)-2-hydroxy-acid oxidase	gi|1130838309|dbj|GAV80112.1|	XR_002602880.1	Q9LES4.1	K00109
CL6858Contig1	l-2-hydroxyglutarate mitochondrial	P:GO:0046487; P:GO:0055114; F:GO:0003973; F:GO:0047545	P:glyoxylate metabolic process; P:oxidation-reduction process; F:(S)-2-hydroxy-acid oxidase activity; F:2-hydroxyglutarate dehydrogenase activity	EC:1.1.3.15; EC:1.1.99.2	(S)-2-hydroxy-acid oxidase; L-2-hydroxyglutarate dehydrogenase	gi|661882234|emb|CDP14210.1|	XM_021793110.1	A0AAR7.1	K00109
ISE_TRINITY_DN6426_c0_g1_i3	calcium and calcium calmodulin-dependent serine threonine-protein kinase-like	P:GO:0009069; P:GO:0009608; P:GO:0009877; P:GO:0018105; P:GO:0035556; P:GO:0046777; F:GO:0004683; F:GO:0005509; F:GO:0005516; F:GO:0005524; F:GO:0009931; C:GO:0005634; C:GO:0005737; C:GO:0016021	P:serine family amino acid metabolic process; P:response to symbiont; P:nodulation; P:peptidyl-serine phosphorylation; P:intracellular signal transduction; P:protein autophosphorylation; F:calmodulin-dependent protein kinase activity; F:calcium ion binding; F:calmodulin binding; F:ATP binding; F:calcium-dependent protein serine/threonine kinase activity; C:nucleus; C:cytoplasm; C:integral compone…	EC:2.7.11.17	Calcium/calmodulin-dependent protein kinase	gi|296085421|emb|CBI29153.3|	XM_021793110.1	A0AAR7.1	K00109
ISE_TRINITY_DN6426_c0_g1_i6	l-2-hydroxyglutarate mitochondrial	P:GO:0046487; P:GO:0055114; F:GO:0003973; F:GO:0047545	P:glyoxylate metabolic process; P:oxidation-reduction process; F:(S)-2-hydroxy-acid oxidase activity; F:2-hydroxyglutarate dehydrogenase activity	EC:1.1.3.15; EC:1.1.99.2	(S)-2-hydroxy-acid oxidase; L-2-hydroxyglutarate dehydrogenase	gi|661882234|emb|CDP14210.1|	XM_021793110.1	A0AAR7.1	K00109
CL16890Contig1	glycerol-3-phosphate dehydrogenase mitochondrial	P:GO:0006072; P:GO:0055114; F:GO:0052591; C:GO:0009331	P:glycerol-3-phosphate metabolic process; P:oxidation-reduction process; F:sn-glycerol-3-phosphate:ubiquinone-8 oxidoreductase activity; C:glycerol-3-phosphate dehydrogenase complex	EC:1.1.5.3	Glycerol-3-phosphate dehydrogenase	gi|1270982836|gb|PHT30700.1|	XM_010105249.1	Q9SS48.1	K00111
CL50738Contig1	alcohol dehydrogenase 1	P:GO:0055114; F:GO:0004022; F:GO:0008270	P:oxidation-reduction process; F:alcohol dehydrogenase (NAD+) activity; F:zinc ion binding	EC:1.1.1.1	Alcohol dehydrogenase	gi|1204883405|ref|XP_021300853.1|	XM_021815860.1	P25141.1	K00121
PB_5109_1	alcohol dehydrogenase class-3	P:GO:0006069; P:GO:0008219; P:GO:0010286; P:GO:0046292; P:GO:0048316; F:GO:0000166; F:GO:0004022; F:GO:0008270; F:GO:0051903; F:GO:0080007; C:GO:0005777; C:GO:0005829	P:ethanol oxidation; P:cell death; P:heat acclimation; P:formaldehyde metabolic process; P:seed development; F:nucleotide binding; F:alcohol dehydrogenase (NAD+) activity; F:zinc ion binding; F:S-(hydroxymethyl)glutathione dehydrogenase activity; F:S-nitrosoglutathione reductase activity; C:peroxisome; C:cytosol	EC:1.1.1.284; EC:1.1.1.1	S-(hydroxymethyl)glutathione dehydrogenase; Alcohol dehydrogenase	gi|1111031057|ref|XP_019266704.1|	XM_021777654.1	Q96533.2	K00121
PB_5110_1	alcohol dehydrogenase class-3	P:GO:0006069; P:GO:0008219; P:GO:0010286; P:GO:0046292; P:GO:0048316; F:GO:0000166; F:GO:0004022; F:GO:0008270; F:GO:0051903; F:GO:0080007; C:GO:0005777; C:GO:0005829	P:ethanol oxidation; P:cell death; P:heat acclimation; P:formaldehyde metabolic process; P:seed development; F:nucleotide binding; F:alcohol dehydrogenase (NAD+) activity; F:zinc ion binding; F:S-(hydroxymethyl)glutathione dehydrogenase activity; F:S-nitrosoglutathione reductase activity; C:peroxisome; C:cytosol	EC:1.1.1.284; EC:1.1.1.1	S-(hydroxymethyl)glutathione dehydrogenase; Alcohol dehydrogenase	gi|1109208479|ref|XP_019178705.1|	XM_021777654.1	Q96533.2	K00121
PB_6364_1	alcohol dehydrogenase-like 7	P:GO:0055114; F:GO:0008270; F:GO:0051903	P:oxidation-reduction process; F:zinc ion binding; F:S-(hydroxymethyl)glutathione dehydrogenase activity	EC:1.1.1.284	S-(hydroxymethyl)glutathione dehydrogenase	gi|802606410|ref|XP_012073689.1|	XM_022121009.1	Q9FH04.1	K00121
PB_4701_1	formate mitochondrial	P:GO:0006544; P:GO:0006564; P:GO:0006566; P:GO:0015947; P:GO:0042183; P:GO:0046487; P:GO:0055114; F:GO:0004617; F:GO:0008863; F:GO:0051287; C:GO:0005739; C:GO:0009326	P:glycine metabolic process; P:L-serine biosynthetic process; P:threonine metabolic process; P:methane metabolic process; P:formate catabolic process; P:glyoxylate metabolic process; P:oxidation-reduction process; F:phosphoglycerate dehydrogenase activity; F:formate dehydrogenase (NAD+) activity; F:NAD binding; C:mitochondrion; C:formate dehydrogenase complex	EC:1.1.1.95; EC:1.2.1.2	Phosphoglycerate dehydrogenase; Acting on the aldehyde or oxo group of donors	gi|661893681|emb|CDP02122.1|	XM_002278408.3	Q07511.2	K00122
CL15019Contig1	aldehyde dehydrogenase family 3 member h1	P:GO:0006081; P:GO:0006094; P:GO:0006096; P:GO:0006547; P:GO:0006558; P:GO:0006570; P:GO:0055114; F:GO:0004030	P:cellular aldehyde metabolic process; P:gluconeogenesis; P:glycolytic process; P:histidine metabolic process; P:L-phenylalanine metabolic process; P:tyrosine metabolic process; P:oxidation-reduction process; F:aldehyde dehydrogenase [NAD(P)+] activity	EC:1.2.1.5	Aldehyde dehydrogenase (NAD(P)(+))	gi|502124011|ref|XP_004498346.1|	XM_023080371.1	Q70DU8.2	K00128
CL1Contig10904	aldehyde dehydrogenase family 2 member mitochondrial-like	P:GO:0006094; P:GO:0006096; P:GO:0006525; P:GO:0006547; P:GO:0006550; P:GO:0006552; P:GO:0006554; P:GO:0006560; P:GO:0006568; P:GO:0006574; P:GO:0006631; P:GO:0006699; P:GO:0019260; P:GO:0019482; P:GO:0019852; P:GO:0042572; P:GO:0046251; P:GO:0046486; P:GO:0055114; F:GO:0001758; F:GO:0004029	P:gluconeogenesis; P:glycolytic process; P:arginine metabolic process; P:histidine metabolic process; P:isoleucine catabolic process; P:leucine catabolic process; P:lysine catabolic process; P:proline metabolic process; P:tryptophan metabolic process; P:valine catabolic process; P:fatty acid metabolic process; P:bile acid biosynthetic process; P:1,2-dichloroethane catabolic process; P:beta-alanin…	EC:1.2.1.36; EC:1.2.1.3	Retinal dehydrogenase; Aldehyde dehydrogenase (NAD(+))	gi|1216956136|ref|XP_021674480.1|	XM_002283096.4	Q9SU63.1	K00128
CL1Contig11482	aldehyde dehydrogenase family 3 member f1	P:GO:0006081; P:GO:0006094; P:GO:0006096; P:GO:0006525; P:GO:0006547; P:GO:0006550; P:GO:0006552; P:GO:0006554; P:GO:0006558; P:GO:0006560; P:GO:0006568; P:GO:0006570; P:GO:0006574; P:GO:0006631; P:GO:0006699; P:GO:0019260; P:GO:0019482; P:GO:0019852; P:GO:0046251; P:GO:0046486; P:GO:0055114; F:GO:0004028; F:GO:0004029; F:GO:0004030; C:GO:0005783; C:GO:0016021	P:cellular aldehyde metabolic process; P:gluconeogenesis; P:glycolytic process; P:arginine metabolic process; P:histidine metabolic process; P:isoleucine catabolic process; P:leucine catabolic process; P:lysine catabolic process; P:L-phenylalanine metabolic process; P:proline metabolic process; P:tryptophan metabolic process; P:tyrosine metabolic process; P:valine catabolic process; P:fatty acid …	EC:1.2.1.5; EC:1.2.1.3	Aldehyde dehydrogenase (NAD(P)(+)); Aldehyde dehydrogenase (NAD(+))	gi|1228875048|ref|XP_021992700.1|	XM_022052648.1	Q70E96.2	K00128
CL47315Contig1	aldehyde dehydrogenase family 3 member f1-like	P:GO:0006081; P:GO:0006094; P:GO:0006096; P:GO:0006525; P:GO:0006547; P:GO:0006550; P:GO:0006552; P:GO:0006554; P:GO:0006558; P:GO:0006560; P:GO:0006568; P:GO:0006570; P:GO:0006574; P:GO:0006631; P:GO:0006699; P:GO:0019260; P:GO:0019482; P:GO:0019852; P:GO:0046251; P:GO:0046486; P:GO:0055114; F:GO:0004028; F:GO:0004029; F:GO:0004030	P:cellular aldehyde metabolic process; P:gluconeogenesis; P:glycolytic process; P:arginine metabolic process; P:histidine metabolic process; P:isoleucine catabolic process; P:leucine catabolic process; P:lysine catabolic process; P:L-phenylalanine metabolic process; P:proline metabolic process; P:tryptophan metabolic process; P:tyrosine metabolic process; P:valine catabolic process; P:fatty acid …	EC:1.2.1.5; EC:1.2.1.3	Aldehyde dehydrogenase (NAD(P)(+)); Aldehyde dehydrogenase (NAD(+))	gi|698548776|ref|XP_009768441.1|	XM_023128684.1	Q70E96.2	K00128
CL49985Contig1	aldehyde dehydrogenase family 3 member f1-like	P:GO:0006081; P:GO:0006094; P:GO:0006096; P:GO:0006525; P:GO:0006547; P:GO:0006550; P:GO:0006552; P:GO:0006554; P:GO:0006558; P:GO:0006560; P:GO:0006568; P:GO:0006570; P:GO:0006574; P:GO:0006631; P:GO:0006699; P:GO:0019260; P:GO:0019482; P:GO:0019852; P:GO:0046251; P:GO:0046486; P:GO:0055114; F:GO:0004028; F:GO:0004029; F:GO:0004030	P:cellular aldehyde metabolic process; P:gluconeogenesis; P:glycolytic process; P:arginine metabolic process; P:histidine metabolic process; P:isoleucine catabolic process; P:leucine catabolic process; P:lysine catabolic process; P:L-phenylalanine metabolic process; P:proline metabolic process; P:tryptophan metabolic process; P:tyrosine metabolic process; P:valine catabolic process; P:fatty acid …	EC:1.2.1.5; EC:1.2.1.3	Aldehyde dehydrogenase (NAD(P)(+)); Aldehyde dehydrogenase (NAD(+))	gi|698548776|ref|XP_009768441.1|	XM_016020382.1	Q70E96.2	K00128
IFL_TRINITY_DN13041_c0_g1_i10	aldehyde dehydrogenase family 3 member f1	P:GO:0006081; P:GO:0006094; P:GO:0006096; P:GO:0006525; P:GO:0006547; P:GO:0006550; P:GO:0006552; P:GO:0006554; P:GO:0006558; P:GO:0006560; P:GO:0006568; P:GO:0006570; P:GO:0006574; P:GO:0006631; P:GO:0006699; P:GO:0019260; P:GO:0019482; P:GO:0019852; P:GO:0046251; P:GO:0046486; P:GO:0055114; F:GO:0004028; F:GO:0004029; F:GO:0004030; C:GO:0005783; C:GO:0016021	P:cellular aldehyde metabolic process; P:gluconeogenesis; P:glycolytic process; P:arginine metabolic process; P:histidine metabolic process; P:isoleucine catabolic process; P:leucine catabolic process; P:lysine catabolic process; P:L-phenylalanine metabolic process; P:proline metabolic process; P:tryptophan metabolic process; P:tyrosine metabolic process; P:valine catabolic process; P:fatty acid …	EC:1.2.1.5; EC:1.2.1.3	Aldehyde dehydrogenase (NAD(P)(+)); Aldehyde dehydrogenase (NAD(+))	gi|1228875048|ref|XP_021992700.1|	XM_022052648.1	Q70E96.2	K00128
IFL_TRINITY_DN13041_c0_g1_i15	aldehyde dehydrogenase family 3 member f1	P:GO:0006081; P:GO:0006094; P:GO:0006096; P:GO:0006525; P:GO:0006547; P:GO:0006550; P:GO:0006552; P:GO:0006554; P:GO:0006558; P:GO:0006560; P:GO:0006568; P:GO:0006570; P:GO:0006574; P:GO:0006631; P:GO:0006699; P:GO:0019260; P:GO:0019482; P:GO:0019852; P:GO:0046251; P:GO:0046486; P:GO:0055114; F:GO:0004028; F:GO:0004029; F:GO:0004030; C:GO:0005783; C:GO:0016021	P:cellular aldehyde metabolic process; P:gluconeogenesis; P:glycolytic process; P:arginine metabolic process; P:histidine metabolic process; P:isoleucine catabolic process; P:leucine catabolic process; P:lysine catabolic process; P:L-phenylalanine metabolic process; P:proline metabolic process; P:tryptophan metabolic process; P:tyrosine metabolic process; P:valine catabolic process; P:fatty acid …	EC:1.2.1.5; EC:1.2.1.3	Aldehyde dehydrogenase (NAD(P)(+)); Aldehyde dehydrogenase (NAD(+))	gi|1228875048|ref|XP_021992700.1|	XM_022052648.1	Q70E96.2	K00128
IFL_TRINITY_DN13041_c0_g1_i21	aldehyde dehydrogenase family 3 member f1	P:GO:0006081; P:GO:0006094; P:GO:0006096; P:GO:0006525; P:GO:0006547; P:GO:0006550; P:GO:0006552; P:GO:0006554; P:GO:0006558; P:GO:0006560; P:GO:0006568; P:GO:0006570; P:GO:0006574; P:GO:0006631; P:GO:0006699; P:GO:0019260; P:GO:0019482; P:GO:0019852; P:GO:0046251; P:GO:0046486; P:GO:0055114; F:GO:0004028; F:GO:0004029; F:GO:0004030; C:GO:0005783; C:GO:0016021	P:cellular aldehyde metabolic process; P:gluconeogenesis; P:glycolytic process; P:arginine metabolic process; P:histidine metabolic process; P:isoleucine catabolic process; P:leucine catabolic process; P:lysine catabolic process; P:L-phenylalanine metabolic process; P:proline metabolic process; P:tryptophan metabolic process; P:tyrosine metabolic process; P:valine catabolic process; P:fatty acid …	EC:1.2.1.5; EC:1.2.1.3	Aldehyde dehydrogenase (NAD(P)(+)); Aldehyde dehydrogenase (NAD(+))	gi|1228875048|ref|XP_021992700.1|	XM_022052648.1	Q70E96.2	K00128
PB_4067_1	aldehyde dehydrogenase family 2 member mitochondrial-like	P:GO:0006094; P:GO:0006096; P:GO:0006525; P:GO:0006547; P:GO:0006550; P:GO:0006552; P:GO:0006554; P:GO:0006560; P:GO:0006568; P:GO:0006574; P:GO:0006631; P:GO:0006699; P:GO:0019260; P:GO:0019482; P:GO:0019852; P:GO:0046251; P:GO:0046486; P:GO:0055114; F:GO:0004029	P:gluconeogenesis; P:glycolytic process; P:arginine metabolic process; P:histidine metabolic process; P:isoleucine catabolic process; P:leucine catabolic process; P:lysine catabolic process; P:proline metabolic process; P:tryptophan metabolic process; P:valine catabolic process; P:fatty acid metabolic process; P:bile acid biosynthetic process; P:1,2-dichloroethane catabolic process; P:beta-alanin…	EC:1.2.1.3	Aldehyde dehydrogenase (NAD(+))	gi|823215271|ref|XP_012440392.1|	XR_002491553.1	Q9SU63.1	K00128
PB_5898_1	aldehyde dehydrogenase family 3 member h1	P:GO:0006081; P:GO:0006094; P:GO:0006096; P:GO:0006547; P:GO:0006558; P:GO:0006570; P:GO:0055114; F:GO:0004030; C:GO:0016021	P:cellular aldehyde metabolic process; P:gluconeogenesis; P:glycolytic process; P:histidine metabolic process; P:L-phenylalanine metabolic process; P:tyrosine metabolic process; P:oxidation-reduction process; F:aldehyde dehydrogenase [NAD(P)+] activity; C:integral component of membrane	EC:1.2.1.5	Aldehyde dehydrogenase (NAD(P)(+))	gi|470109194|ref|XP_004290886.1|	XM_002306605.2	Q70DU8.2	K00128
PB_7517_1	aldehyde dehydrogenase family 3 member h1-like	P:GO:0006081; P:GO:0006094; P:GO:0006096; P:GO:0006525; P:GO:0006547; P:GO:0006550; P:GO:0006552; P:GO:0006554; P:GO:0006558; P:GO:0006560; P:GO:0006568; P:GO:0006570; P:GO:0006574; P:GO:0006631; P:GO:0006699; P:GO:0019260; P:GO:0019482; P:GO:0019852; P:GO:0046251; P:GO:0046486; P:GO:0055114; F:GO:0004028; F:GO:0004029; F:GO:0004030; F:GO:0033721; C:GO:0009941	P:cellular aldehyde metabolic process; P:gluconeogenesis; P:glycolytic process; P:arginine metabolic process; P:histidine metabolic process; P:isoleucine catabolic process; P:leucine catabolic process; P:lysine catabolic process; P:L-phenylalanine metabolic process; P:proline metabolic process; P:tryptophan metabolic process; P:tyrosine metabolic process; P:valine catabolic process; P:fatty acid …	EC:1.2.1.5; EC:1.2.1.4; EC:1.2.1.3	Aldehyde dehydrogenase (NAD(P)(+)); Aldehyde dehydrogenase (NADP(+)); Aldehyde dehydrogenase (NAD(+))	gi|1040851849|ref|XP_017237400.1|	XM_018954987.1	Q8W033.2	K00128
PB_8532_1	aldehyde dehydrogenase family 2 member mitochondrial	P:GO:0006094; P:GO:0006096; P:GO:0006525; P:GO:0006547; P:GO:0006550; P:GO:0006552; P:GO:0006554; P:GO:0006560; P:GO:0006568; P:GO:0006574; P:GO:0006631; P:GO:0006699; P:GO:0019260; P:GO:0019482; P:GO:0019852; P:GO:0046251; P:GO:0046486; P:GO:0055114; F:GO:0004029	P:gluconeogenesis; P:glycolytic process; P:arginine metabolic process; P:histidine metabolic process; P:isoleucine catabolic process; P:leucine catabolic process; P:lysine catabolic process; P:proline metabolic process; P:tryptophan metabolic process; P:valine catabolic process; P:fatty acid metabolic process; P:bile acid biosynthetic process; P:1,2-dichloroethane catabolic process; P:beta-alanin…	EC:1.2.1.3	Aldehyde dehydrogenase (NAD(+))	gi|965658244|dbj|BAT74663.1|	XM_019321081.1	Q8S528.2	K00128
CL3072Contig3						gi|1269954669|ref|XP_022727288.1|	XM_020364726.1	Q0WM29.2	K00130
PB_8525_1	betaine aldehyde dehydrogenase chloroplastic	P:GO:0006544; P:GO:0006563; P:GO:0006566; P:GO:0055114; F:GO:0008802	P:glycine metabolic process; P:L-serine metabolic process; P:threonine metabolic process; P:oxidation-reduction process; F:betaine-aldehyde dehydrogenase activity	EC:1.2.1.8	Betaine-aldehyde dehydrogenase	gi|398806202|gb|AFP19449.1|	JX050145.1	Q9STS1.1	K00130
PB_8531_1	betaine aldehyde dehydrogenase chloroplastic	P:GO:0006544; P:GO:0006563; P:GO:0006566; P:GO:0055114; F:GO:0008802	P:glycine metabolic process; P:L-serine metabolic process; P:threonine metabolic process; P:oxidation-reduction process; F:betaine-aldehyde dehydrogenase activity	EC:1.2.1.8	Betaine-aldehyde dehydrogenase	gi|1279095762|ref|XP_022850208.1|	XM_022871591.1	Q9S795.1	K00130
PB_6203_1	nadp-dependent glyceraldehyde-3-phosphate dehydrogenase	P:GO:0006094; P:GO:0006096; P:GO:0006525; P:GO:0006547; P:GO:0006550; P:GO:0006552; P:GO:0006554; P:GO:0006560; P:GO:0006568; P:GO:0006570; P:GO:0006574; P:GO:0006631; P:GO:0006699; P:GO:0019260; P:GO:0019482; P:GO:0019852; P:GO:0046251; P:GO:0046486; P:GO:0055114; F:GO:0004029; F:GO:0004777; F:GO:0008886; F:GO:0009013; C:GO:0005737	P:gluconeogenesis; P:glycolytic process; P:arginine metabolic process; P:histidine metabolic process; P:isoleucine catabolic process; P:leucine catabolic process; P:lysine catabolic process; P:proline metabolic process; P:tryptophan metabolic process; P:tyrosine metabolic process; P:valine catabolic process; P:fatty acid metabolic process; P:bile acid biosynthetic process; P:1,2-dichloroethane ca…	EC:1.2.1.16; EC:1.2.1.24; EC:1.2.1.9; EC:1.2.1.3	Succinate-semialdehyde dehydrogenase (NAD(P)(+)); Succinate-semialdehyde dehydrogenase (NAD(+)); Glyceraldehyde-3-phosphate dehydrogenase (NADP(+)); Aldehyde dehydrogenase (NAD(+))	gi|1269959917|ref|XP_022730068.1|	XM_007011900.2	P93338.1	K00131
CL48475Contig1	aspartate-semialdehyde dehydrogenase	P:GO:0000051; P:GO:0006544; P:GO:0006563; P:GO:0009086; P:GO:0009088; P:GO:0009089; P:GO:0009097; P:GO:0055114; F:GO:0003942; F:GO:0004073; F:GO:0046983; F:GO:0050661; F:GO:0051287; C:GO:0005737	P:obsolete urea cycle intermediate metabolic process; P:glycine metabolic process; P:L-serine metabolic process; P:methionine biosynthetic process; P:threonine biosynthetic process; P:lysine biosynthetic process via diaminopimelate; P:isoleucine biosynthetic process; P:oxidation-reduction process; F:N-acetyl-gamma-glutamyl-phosphate reductase activity; F:aspartate-semialdehyde dehydrogenase activ…	EC:1.2.1.38; EC:1.2.1.11	N-acetyl-gamma-glutamyl-phosphate reductase; Aspartate-semialdehyde dehydrogenase	gi|1322409918|gb|PLY91354.1|	XM_004503277.2	Q55512.2	K00133
CL20943Contig1	glyceraldehyde-3-phosphate dehydrogenase 1	P:GO:0006094; P:GO:0006096; P:GO:0055114; F:GO:0004365; F:GO:0050661; F:GO:0051287; C:GO:0016021	P:gluconeogenesis; P:glycolytic process; P:oxidation-reduction process; F:glyceraldehyde-3-phosphate dehydrogenase (NAD+) (phosphorylating) activity; F:NADP binding; F:NAD binding; C:integral component of membrane	EC:1.2.1.12	Glyceraldehyde-3-phosphate dehydrogenase (phosphorylating)	gi|1005966925|ref|XP_015791391.1|	XM_015935905.1	P07486.2	K00134
CL48538Contig1	glyceraldehyde-3-phosphate dehydrogenase chloroplastic-like	P:GO:0006006; P:GO:0055114; F:GO:0016620; F:GO:0050661; F:GO:0051287	P:glucose metabolic process; P:oxidation-reduction process; F:oxidoreductase activity, acting on the aldehyde or oxo group of donors, NAD or NADP as acceptor; F:NADP binding; F:NAD binding	EC:1.2.1.0		gi|747078356|ref|XP_011086336.1|	XM_010097643.1	Q5E924.1	K00134
PB_3739_1	glyceraldehyde-3-phosphate cytosolic-like	P:GO:0006006; P:GO:0055114; F:GO:0016620; F:GO:0050661; F:GO:0051287	P:glucose metabolic process; P:oxidation-reduction process; F:oxidoreductase activity, acting on the aldehyde or oxo group of donors, NAD or NADP as acceptor; F:NADP binding; F:NAD binding	EC:1.2.1.0		gi|720081635|ref|XP_010242342.1|	XM_010679634.2	Q7FAH2.1	K00134
PB_8877_1	glyceraldehyde-3-phosphate dehydrogenase chloroplastic-like	P:GO:0006006; P:GO:0055114; F:GO:0016620; F:GO:0050661; F:GO:0051287	P:glucose metabolic process; P:oxidation-reduction process; F:oxidoreductase activity, acting on the aldehyde or oxo group of donors, NAD or NADP as acceptor; F:NADP binding; F:NAD binding	EC:1.2.1.0		gi|720065260|ref|XP_010276220.1|	XM_022878347.1	Q5E924.1	K00134
CL16600Contig1	methylmalonate-semialdehyde dehydrogenase	P:GO:0006020; P:GO:0006550; P:GO:0006552; P:GO:0006574; P:GO:0055114; F:GO:0004491	P:inositol metabolic process; P:isoleucine catabolic process; P:leucine catabolic process; P:valine catabolic process; P:oxidation-reduction process; F:methylmalonate-semialdehyde dehydrogenase (acylating) activity	EC:1.2.1.27	Methylmalonate-semialdehyde dehydrogenase (CoA acylating)	gi|848930214|ref|XP_012828374.1|	XM_020364726.1	Q0WM29.2	K00140
CL3072Contig2	methylmalonate-semialdehyde dehydrogenase	P:GO:0006020; P:GO:0006550; P:GO:0006552; P:GO:0006574; P:GO:0055114; F:GO:0004491	P:inositol metabolic process; P:isoleucine catabolic process; P:leucine catabolic process; P:valine catabolic process; P:oxidation-reduction process; F:methylmalonate-semialdehyde dehydrogenase (acylating) activity	EC:1.2.1.27	Methylmalonate-semialdehyde dehydrogenase (CoA acylating)	gi|1269954679|ref|XP_022727294.1|	XM_020364725.1	Q0WM29.2	K00140
CL40098Contig1	methylmalonate-semialdehyde dehydrogenase	P:GO:0006020; P:GO:0006094; P:GO:0006096; P:GO:0006522; P:GO:0006525; P:GO:0006531; P:GO:0006547; P:GO:0006550; P:GO:0006552; P:GO:0006554; P:GO:0006560; P:GO:0006568; P:GO:0006574; P:GO:0006631; P:GO:0006699; P:GO:0018888; P:GO:0019260; P:GO:0019482; P:GO:0019852; P:GO:0046251; P:GO:0046486; P:GO:0055114; F:GO:0004029; F:GO:0004491; F:GO:0018478	P:inositol metabolic process; P:gluconeogenesis; P:glycolytic process; P:alanine metabolic process; P:arginine metabolic process; P:aspartate metabolic process; P:histidine metabolic process; P:isoleucine catabolic process; P:leucine catabolic process; P:lysine catabolic process; P:proline metabolic process; P:tryptophan metabolic process; P:valine catabolic process; P:fatty acid metabolic proces…	EC:1.2.1.27; EC:1.2.1.3; EC:1.2.1.18	Methylmalonate-semialdehyde dehydrogenase (CoA acylating); Aldehyde dehydrogenase (NAD(+)); Malonate-semialdehyde dehydrogenase (acetylating)	gi|645263131|ref|XP_008237089.1|		Q0WM29.2	K00140
ID_TRINITY_DN14506_c1_g1_i10	methylmalonate-semialdehyde dehydrogenase	P:GO:0006020; P:GO:0006094; P:GO:0006096; P:GO:0006522; P:GO:0006525; P:GO:0006531; P:GO:0006547; P:GO:0006550; P:GO:0006552; P:GO:0006554; P:GO:0006560; P:GO:0006568; P:GO:0006574; P:GO:0006631; P:GO:0006699; P:GO:0018888; P:GO:0019260; P:GO:0019482; P:GO:0019852; P:GO:0046251; P:GO:0046486; P:GO:0055114; F:GO:0004029; F:GO:0004491; F:GO:0018478	P:inositol metabolic process; P:gluconeogenesis; P:glycolytic process; P:alanine metabolic process; P:arginine metabolic process; P:aspartate metabolic process; P:histidine metabolic process; P:isoleucine catabolic process; P:leucine catabolic process; P:lysine catabolic process; P:proline metabolic process; P:tryptophan metabolic process; P:valine catabolic process; P:fatty acid metabolic proces…	EC:1.2.1.27; EC:1.2.1.3; EC:1.2.1.18	Methylmalonate-semialdehyde dehydrogenase (CoA acylating); Aldehyde dehydrogenase (NAD(+)); Malonate-semialdehyde dehydrogenase (acetylating)	gi|734405767|gb|KHN33569.1|		Q0WM29.2	K00140
PB_8396_1	methylmalonate-semialdehyde dehydrogenase	P:GO:0006020; P:GO:0006550; P:GO:0006552; P:GO:0006574; P:GO:0006979; P:GO:0055114; F:GO:0004491; F:GO:0005507; C:GO:0005739	P:inositol metabolic process; P:isoleucine catabolic process; P:leucine catabolic process; P:valine catabolic process; P:response to oxidative stress; P:oxidation-reduction process; F:methylmalonate-semialdehyde dehydrogenase (acylating) activity; F:copper ion binding; C:mitochondrion	EC:1.2.1.27	Methylmalonate-semialdehyde dehydrogenase (CoA acylating)	gi|1109289505|ref|XP_019169324.1|	XM_002266354.4	Q0WM29.2	K00140
PB_320_1						gi|225463846|ref|XP_002265371.1|		F4K1G2.1	K00142
CL10653Contig1						gi|659078506|ref|XP_008439757.1|		Q9LNC2.1	K00145
PB_9220_1						gi|1315973286|dbj|GAY34700.1|		O49523.1	K00145
PB_9319_1	probable n-acetyl-gamma-glutamyl-phosphate chloroplastic	P:GO:0000051; P:GO:0006526; P:GO:0055114; F:GO:0003942; F:GO:0005507; F:GO:0046983; F:GO:0051287; C:GO:0005730; C:GO:0009570; C:GO:0016020	P:obsolete urea cycle intermediate metabolic process; P:arginine biosynthetic process; P:oxidation-reduction process; F:N-acetyl-gamma-glutamyl-phosphate reductase activity; F:copper ion binding; F:protein dimerization activity; F:NAD binding; C:nucleolus; C:chloroplast stroma; C:membrane	EC:1.2.1.38	N-acetyl-gamma-glutamyl-phosphate reductase	gi|225428691|ref|XP_002284953.1|	XM_010649486.2	Q93Z70.2	K00145
CL1Contig14175	delta-1-pyrroline-5-carboxylate synthase-like	P:GO:0000051; P:GO:0006537; P:GO:0006561; P:GO:0016310; P:GO:0055114; F:GO:0004349; F:GO:0004350; C:GO:0005737	P:obsolete urea cycle intermediate metabolic process; P:glutamate biosynthetic process; P:proline biosynthetic process; P:phosphorylation; P:oxidation-reduction process; F:glutamate 5-kinase activity; F:glutamate-5-semialdehyde dehydrogenase activity; C:cytoplasm	EC:1.2.1.41; EC:2.7.2.11	Glutamate-5-semialdehyde dehydrogenase; Glutamate 5-kinase	gi|641829001|gb|KDO48133.1|	XM_017366441.1	O04226.2	K00147
PB_6317_1	delta-1-pyrroline-5-carboxylate synthase	P:GO:0000051; P:GO:0006537; P:GO:0016310; P:GO:0055114; P:GO:0055129; F:GO:0004349; F:GO:0004350; F:GO:0005524; C:GO:0005737	P:obsolete urea cycle intermediate metabolic process; P:glutamate biosynthetic process; P:phosphorylation; P:oxidation-reduction process; P:L-proline biosynthetic process; F:glutamate 5-kinase activity; F:glutamate-5-semialdehyde dehydrogenase activity; F:ATP binding; C:cytoplasm	EC:1.2.1.41; EC:2.7.2.11	Glutamate-5-semialdehyde dehydrogenase; Glutamate 5-kinase	gi|868990000|gb|AKP06211.1|	KR363007.1	O04015.1	K00147
PB_2170_1	pyruvate dehydrogenase e1 component subunit alpha- mitochondrial	P:GO:0006086; P:GO:0006094; P:GO:0006096; P:GO:0009097; P:GO:0009098; P:GO:0009099; P:GO:0055114; F:GO:0004739; C:GO:0043231; C:GO:0045254	P:acetyl-CoA biosynthetic process from pyruvate; P:gluconeogenesis; P:glycolytic process; P:isoleucine biosynthetic process; P:leucine biosynthetic process; P:valine biosynthetic process; P:oxidation-reduction process; F:pyruvate dehydrogenase (acetyl-transferring) activity; C:intracellular membrane-bounded organelle; C:pyruvate dehydrogenase complex	EC:1.2.4.1	Pyruvate dehydrogenase (acetyl-transferring)	gi|508708396|gb|EOY00293.1|	JQ999982.1	P52901.2	K00161
PB_4197_1	pyruvate dehydrogenase e1 component subunit alpha- chloroplastic	P:GO:0006086; P:GO:0006094; P:GO:0006096; P:GO:0009097; P:GO:0009098; P:GO:0009099; P:GO:0055114; F:GO:0004739; C:GO:0009570; C:GO:0009941; C:GO:0045254	P:acetyl-CoA biosynthetic process from pyruvate; P:gluconeogenesis; P:glycolytic process; P:isoleucine biosynthetic process; P:leucine biosynthetic process; P:valine biosynthetic process; P:oxidation-reduction process; F:pyruvate dehydrogenase (acetyl-transferring) activity; C:chloroplast stroma; C:chloroplast envelope; C:pyruvate dehydrogenase complex	EC:1.2.4.1	Pyruvate dehydrogenase (acetyl-transferring)	gi|1220072354|ref|XP_021822645.1|	XM_012582368.1	O24457.1	K00161
PB_3409_1	pyruvate dehydrogenase e1 component subunit beta- chloroplastic-like	P:GO:0008152; F:GO:0003824	P:metabolic process; F:catalytic activity			gi|1111130763|ref|XP_019252618.1|	XM_012998520.1	O64688.1	K00162
PB_3410_1	pyruvate dehydrogenase e1 component subunit beta- chloroplastic-like	P:GO:0008152; F:GO:0003824	P:metabolic process; F:catalytic activity			gi|1098808824|ref|XP_018810396.1|	XM_012998520.1	O64688.1	K00162
PB_3657_1	pyruvate dehydrogenase e1 component subunit beta- chloroplastic	P:GO:0006094; P:GO:0006096; P:GO:0009097; P:GO:0009098; P:GO:0009099; P:GO:0055114; F:GO:0004739; C:GO:0045254	P:gluconeogenesis; P:glycolytic process; P:isoleucine biosynthetic process; P:leucine biosynthetic process; P:valine biosynthetic process; P:oxidation-reduction process; F:pyruvate dehydrogenase (acetyl-transferring) activity; C:pyruvate dehydrogenase complex	EC:1.2.4.1	Pyruvate dehydrogenase (acetyl-transferring)	gi|1098808824|ref|XP_018810396.1|	XM_006579339.2	O64688.1	K00162
PB_9191_1	pyruvate dehydrogenase e1 component subunit beta- mitochondrial-like	P:GO:0006086; P:GO:0006094; P:GO:0006096; P:GO:0009097; P:GO:0009098; P:GO:0009099; P:GO:0055114; F:GO:0004739; C:GO:0045254	P:acetyl-CoA biosynthetic process from pyruvate; P:gluconeogenesis; P:glycolytic process; P:isoleucine biosynthetic process; P:leucine biosynthetic process; P:valine biosynthetic process; P:oxidation-reduction process; F:pyruvate dehydrogenase (acetyl-transferring) activity; C:pyruvate dehydrogenase complex	EC:1.2.4.1	Pyruvate dehydrogenase (acetyl-transferring)	gi|719982860|ref|XP_010250588.1|	XM_010252287.2	Q6Z1G7.1	K00162
PB_9295_1	pyruvate dehydrogenase e1 component subunit beta- mitochondrial-like	P:GO:0006086; P:GO:0006094; P:GO:0006096; P:GO:0009097; P:GO:0009098; P:GO:0009099; P:GO:0055114; F:GO:0004739; C:GO:0045254	P:acetyl-CoA biosynthetic process from pyruvate; P:gluconeogenesis; P:glycolytic process; P:isoleucine biosynthetic process; P:leucine biosynthetic process; P:valine biosynthetic process; P:oxidation-reduction process; F:pyruvate dehydrogenase (acetyl-transferring) activity; C:pyruvate dehydrogenase complex	EC:1.2.4.1	Pyruvate dehydrogenase (acetyl-transferring)	gi|1026067430|ref|XP_016578148.1|	XM_018988396.1	Q38799.2	K00162
CL1591Contig1	2-oxoglutarate mitochondrial-like	P:GO:0006099; P:GO:0006554; P:GO:0006568; F:GO:0004591; F:GO:0030976; C:GO:0005739; C:GO:0005829; C:GO:0045252	P:tricarboxylic acid cycle; P:lysine catabolic process; P:tryptophan metabolic process; F:oxoglutarate dehydrogenase (succinyl-transferring) activity; F:thiamine pyrophosphate binding; C:mitochondrion; C:cytosol; C:oxoglutarate dehydrogenase complex	EC:1.2.4.2	Oxoglutarate dehydrogenase (succinyl-transferring)	gi|747088537|ref|XP_011091861.1|	XM_019385982.1	Q54JE4.1	K00164
PB_12_2	2-oxoglutarate mitochondrial-like	P:GO:0006099; P:GO:0006554; P:GO:0006568; F:GO:0004591; F:GO:0030976; C:GO:0045252	P:tricarboxylic acid cycle; P:lysine catabolic process; P:tryptophan metabolic process; F:oxoglutarate dehydrogenase (succinyl-transferring) activity; F:thiamine pyrophosphate binding; C:oxoglutarate dehydrogenase complex	EC:1.2.4.2	Oxoglutarate dehydrogenase (succinyl-transferring)	gi|823251965|ref|XP_012458606.1|	XM_002528419.2	Q54JE4.1	K00164
PB_13_1	2-oxoglutarate mitochondrial-like	P:GO:0006099; P:GO:0006554; P:GO:0006568; F:GO:0004591; F:GO:0030976; C:GO:0045252	P:tricarboxylic acid cycle; P:lysine catabolic process; P:tryptophan metabolic process; F:oxoglutarate dehydrogenase (succinyl-transferring) activity; F:thiamine pyrophosphate binding; C:oxoglutarate dehydrogenase complex	EC:1.2.4.2	Oxoglutarate dehydrogenase (succinyl-transferring)	gi|823251965|ref|XP_012458606.1|	XM_002528419.2	Q54JE4.1	K00164
CL51407Contig1	2-oxoisovalerate dehydrogenase subunit alpha mitochondrial-like	P:GO:0055114; F:GO:0016624; C:GO:0005739	P:oxidation-reduction process; F:oxidoreductase activity, acting on the aldehyde or oxo group of donors, disulfide as acceptor; C:mitochondrion	EC:1.2.4.0		gi|1009142068|ref|XP_015888524.1|		Q84JL2.1	K00166
PB_9654_1	2-oxoisovalerate dehydrogenase subunit beta mitochondrial	P:GO:0006094; P:GO:0006096; P:GO:0006550; P:GO:0006552; P:GO:0006574; P:GO:0009097; P:GO:0009098; P:GO:0009099; P:GO:0055114; F:GO:0003863; F:GO:0004739; C:GO:0017086; C:GO:0045254	P:gluconeogenesis; P:glycolytic process; P:isoleucine catabolic process; P:leucine catabolic process; P:valine catabolic process; P:isoleucine biosynthetic process; P:leucine biosynthetic process; P:valine biosynthetic process; P:oxidation-reduction process; F:3-methyl-2-oxobutanoate dehydrogenase (2-methylpropanoyl-transferring) activity; F:pyruvate dehydrogenase (acetyl-transferring) activity; …	EC:1.2.4.4; EC:1.2.4.1	3-methyl-2-oxobutanoate dehydrogenase (2-methylpropanoyl-transferring); Pyruvate dehydrogenase (acetyl-transferring)	gi|567131206|ref|XP_006392631.1|	XM_002285717.4	Q9SAV3.1	K00167
PB_4607_1	dihydropyrimidine dehydrogenase (nadp(+)) chloroplastic	P:GO:0006207; P:GO:0006212; P:GO:0015940; P:GO:0019482; P:GO:0055114; F:GO:0004152; F:GO:0017113; C:GO:0009570	P:'de novo' pyrimidine nucleobase biosynthetic process; P:uracil catabolic process; P:pantothenate biosynthetic process; P:beta-alanine metabolic process; P:oxidation-reduction process; F:dihydroorotate dehydrogenase activity; F:dihydropyrimidine dehydrogenase (NADP+) activity; C:chloroplast stroma	EC:1.3.5.2; EC:1.3.1.2	Dihydroorotate dehydrogenase (quinone); Dihydropyrimidine dehydrogenase (NADP(+))	gi|1009180290|ref|XP_015871545.1|	XM_020346313.1	Q9LVI9.1	K00207
CL49570Contig1						gi|469469470|gb|AGH32913.1|	XM_018121962.1	Q9SLA8.1	K00208
PB_9054_1						gi|1098837285|ref|XP_018825271.1|	XM_010317648.2	Q9SLA8.1	K00208
PB_5624_1	7-dehydrocholesterol reductase	P:GO:0016126; P:GO:0016132; P:GO:0055114; F:GO:0009918; F:GO:0047598; C:GO:0030176	P:sterol biosynthetic process; P:brassinosteroid biosynthetic process; P:oxidation-reduction process; F:sterol delta7 reductase activity; F:7-dehydrocholesterol reductase activity; C:integral component of endoplasmic reticulum membrane	EC:1.3.1.21	7-dehydrocholesterol reductase	gi|703072005|ref|XP_010089172.1|	KX155463.1	Q9LDU6.1	K00213
PB_3293_1	4-hydroxy-tetrahydrodipicolinate reductase chloroplastic-like	P:GO:0009089; P:GO:0019877; P:GO:0055114; F:GO:0008839; F:GO:0070402; C:GO:0009570	P:lysine biosynthetic process via diaminopimelate; P:diaminopimelate biosynthetic process; P:oxidation-reduction process; F:4-hydroxy-tetrahydrodipicolinate reductase; F:NADPH binding; C:chloroplast stroma	EC:1.3.1.26	Acting on the CH-CH group of donors	gi|1137226020|gb|OMO90429.1|	XM_021786539.1	Q8LB01.1	K00215
PB_5460_1	protochlorophyllide reductase-like	P:GO:0015995; P:GO:0019685; P:GO:0055114; F:GO:0016630	P:chlorophyll biosynthetic process; P:photosynthesis, dark reaction; P:oxidation-reduction process; F:protochlorophyllide reductase activity	EC:1.3.1.33	Protochlorophyllide reductase	gi|460412936|ref|XP_004251852.1|	XM_002534199.2	Q41249.1	K00218
PB_5831_1	protochlorophyllide reductase-like	P:GO:0015995; P:GO:0019685; P:GO:0055114; F:GO:0016630	P:chlorophyll biosynthetic process; P:photosynthesis, dark reaction; P:oxidation-reduction process; F:protochlorophyllide reductase activity	EC:1.3.1.33	Protochlorophyllide reductase	gi|1279106710|ref|XP_022877560.1|	XM_019327678.1	Q9SDT1.1	K00218
PB_9521_1	delta -sterol reductase	P:GO:0016126; P:GO:0055114; F:GO:0050613; C:GO:0030176	P:sterol biosynthetic process; P:oxidation-reduction process; F:delta14-sterol reductase activity; C:integral component of endoplasmic reticulum membrane	EC:1.3.1.70	Delta(14)-sterol reductase	gi|720072041|ref|XP_010278239.1|	XM_016614268.1	Q9LDR4.2	K00222
PB_3287_2	quinone-oxidoreductase chloroplastic	P:GO:0055114; F:GO:0008270; F:GO:0016491	P:oxidation-reduction process; F:zinc ion binding; F:oxidoreductase activity			gi|1271013949|gb|PHT45760.1|	XM_021958529.1	Q9SV68.1	K00224
PB_9917_1	quinone-oxidoreductase chloroplastic	P:GO:0055114; F:GO:0008270; F:GO:0016491	P:oxidation-reduction process; F:zinc ion binding; F:oxidoreductase activity			gi|764528860|ref|XP_011458151.1|	XM_010040686.2	Q8H0M1.1	K00224
PB_7212_1	l-galactono- -lactone mitochondrial	P:GO:0019852; P:GO:0055114; F:GO:0003885; F:GO:0016633; F:GO:0050660; F:GO:0080049; C:GO:0005739; C:GO:0009536; C:GO:0016021	P:L-ascorbic acid metabolic process; P:oxidation-reduction process; F:D-arabinono-1,4-lactone oxidase activity; F:galactonolactone dehydrogenase activity; F:flavin adenine dinucleotide binding; F:L-gulono-1,4-lactone dehydrogenase activity; C:mitochondrion; C:plastid; C:integral component of membrane	EC:1.1.3.37; EC:1.3.2.3	D-arabinono-1,4-lactone oxidase; L-galactonolactone dehydrogenase	gi|3986289|dbj|BAA34995.1|	KF619448.1	O47881.1	K00225
CL7487Contig1	delta -sterol-c5 -desaturase-like	P:GO:0006633; P:GO:0055114; F:GO:0005506; F:GO:0016491; C:GO:0016021	P:fatty acid biosynthetic process; P:oxidation-reduction process; F:iron ion binding; F:oxidoreductase activity; C:integral component of membrane			gi|470109070|ref|XP_004290825.1|		Q9ZT29.1	K00227
PB_5610_1	oxygen-dependent coproporphyrinogen-iii chloroplastic	P:GO:0006779; P:GO:0015994; P:GO:0055114; F:GO:0004109	P:porphyrin-containing compound biosynthetic process; P:chlorophyll metabolic process; P:oxidation-reduction process; F:coproporphyrinogen oxidase activity	EC:1.3.3.3	Coproporphyrinogen oxidase	gi|1109290807|ref|XP_019169992.1|	XM_002263154.3	P35055.1	K00228
PB_9540_1	oxygen-dependent coproporphyrinogen-iii chloroplastic	P:GO:0006779; P:GO:0015994; P:GO:0055114; F:GO:0004109	P:porphyrin-containing compound biosynthetic process; P:chlorophyll metabolic process; P:oxidation-reduction process; F:coproporphyrinogen oxidase activity	EC:1.3.3.3	Coproporphyrinogen oxidase	gi|1322406717|gb|PLY89672.1|	XM_008231398.2	P35055.1	K00228
PB_4487_1	protoporphyrinogen mitochondrial isoform x1	P:GO:0006779; P:GO:0009793; P:GO:0015994; P:GO:0055114; F:GO:0004729; C:GO:0005739; C:GO:0009941	P:porphyrin-containing compound biosynthetic process; P:embryo development ending in seed dormancy; P:chlorophyll metabolic process; P:oxidation-reduction process; F:oxygen-dependent protoporphyrinogen oxidase activity; C:mitochondrion; C:chloroplast envelope	EC:1.3.3.4	Protoporphyrinogen oxidase	gi|225452146|ref|XP_002263321.1|	XM_021919413.1	O24164.1	K00231
PB_630_1	protoporphyrinogen oxidase chloroplastic	P:GO:0006779; P:GO:0015994; P:GO:0055114; F:GO:0004729; C:GO:0009534; C:GO:0009941	P:porphyrin-containing compound biosynthetic process; P:chlorophyll metabolic process; P:oxidation-reduction process; F:oxygen-dependent protoporphyrinogen oxidase activity; C:chloroplast thylakoid; C:chloroplast envelope	EC:1.3.3.4	Protoporphyrinogen oxidase	gi|225437762|ref|XP_002273793.1|	XM_016840317.1	P55826.1	K00231
CL48971Contig1	acyl-coenzyme a oxidase peroxisomal	P:GO:0006118; P:GO:0006637; P:GO:0009793; P:GO:0033539; P:GO:0055088; F:GO:0000062; F:GO:0003995; F:GO:0003997; F:GO:0009055; F:GO:0050660; F:GO:0052890; C:GO:0005777	P:obsolete electron transport; P:acyl-CoA metabolic process; P:embryo development ending in seed dormancy; P:fatty acid beta-oxidation using acyl-CoA dehydrogenase; P:lipid homeostasis; F:fatty-acyl-CoA binding; F:acyl-CoA dehydrogenase activity; F:acyl-CoA oxidase activity; F:electron transfer activity; F:flavin adenine dinucleotide binding; F:oxidoreductase activity, acting on the CH-CH group o…	EC:1.3.99.3; EC:1.3.3.6	Acting on the CH-CH group of donors; Acyl-CoA oxidase	gi|359481157|ref|XP_003632582.1|	XM_003632534.3	Q96329.1	K00232
PB_2367_1	peroxisomal acyl-coenzyme a oxidase 1	P:GO:0006118; P:GO:0006635; P:GO:0006637; F:GO:0003995; F:GO:0003997; F:GO:0050660; C:GO:0005777	P:obsolete electron transport; P:fatty acid beta-oxidation; P:acyl-CoA metabolic process; F:acyl-CoA dehydrogenase activity; F:acyl-CoA oxidase activity; F:flavin adenine dinucleotide binding; C:peroxisome	EC:1.3.99.3; EC:1.3.3.6	Acting on the CH-CH group of donors; Acyl-CoA oxidase	gi|720009091|ref|XP_010258829.1|	XR_001927208.1	O65202.1	K00232
PB_7667_1	acyl-coenzyme a oxidase peroxisomal-like	P:GO:0006118; P:GO:0006637; P:GO:0033539; P:GO:0055088; F:GO:0000062; F:GO:0003995; F:GO:0003997; F:GO:0009055; F:GO:0050660; F:GO:0052890; C:GO:0005777	P:obsolete electron transport; P:acyl-CoA metabolic process; P:fatty acid beta-oxidation using acyl-CoA dehydrogenase; P:lipid homeostasis; F:fatty-acyl-CoA binding; F:acyl-CoA dehydrogenase activity; F:acyl-CoA oxidase activity; F:electron transfer activity; F:flavin adenine dinucleotide binding; F:oxidoreductase activity, acting on the CH-CH group of donors, with a flavin as acceptor; C:peroxis…	EC:1.3.99.3; EC:1.3.3.6	Acting on the CH-CH group of donors; Acyl-CoA oxidase	gi|1227483903|gb|ASR73782.1|	XM_019372186.1	P0CZ23.1	K00232
PB_7739_1	acyl-coenzyme a oxidase peroxisomal	P:GO:0001676; P:GO:0006118; P:GO:0006637; P:GO:0033539; P:GO:0055088; F:GO:0000062; F:GO:0003995; F:GO:0003997; F:GO:0009055; F:GO:0050660; F:GO:0052890; C:GO:0005634; C:GO:0005777	P:long-chain fatty acid metabolic process; P:obsolete electron transport; P:acyl-CoA metabolic process; P:fatty acid beta-oxidation using acyl-CoA dehydrogenase; P:lipid homeostasis; F:fatty-acyl-CoA binding; F:acyl-CoA dehydrogenase activity; F:acyl-CoA oxidase activity; F:electron transfer activity; F:flavin adenine dinucleotide binding; F:oxidoreductase activity, acting on the CH-CH group of d…	EC:1.3.99.3; EC:1.3.3.6	Acting on the CH-CH group of donors; Acyl-CoA oxidase	gi|1227483909|gb|ASR73785.1|	XM_008455576.2	O65201.2	K00232
PB_7866_1	peroxisomal acyl-coenzyme a oxidase 1-like	P:GO:0006118; P:GO:0006635; P:GO:0006637; F:GO:0003995; F:GO:0003997; F:GO:0050660; C:GO:0005777	P:obsolete electron transport; P:fatty acid beta-oxidation; P:acyl-CoA metabolic process; F:acyl-CoA dehydrogenase activity; F:acyl-CoA oxidase activity; F:flavin adenine dinucleotide binding; C:peroxisome	EC:1.3.99.3; EC:1.3.3.6	Acting on the CH-CH group of donors; Acyl-CoA oxidase	gi|567895552|ref|XP_006440264.1|	KX650077.1	O65202.1	K00232
PB_2022_1	succinate dehydrogenase	P:GO:0006099; P:GO:0006119; P:GO:0022900; F:GO:0008177; F:GO:0050660; C:GO:0005743; C:GO:0045281	P:tricarboxylic acid cycle; P:oxidative phosphorylation; P:electron transport chain; F:succinate dehydrogenase (ubiquinone) activity; F:flavin adenine dinucleotide binding; C:mitochondrial inner membrane; C:succinate dehydrogenase complex	EC:1.3.5.1	Succinate dehydrogenase (quinone)	gi|1109261337|ref|XP_019154743.1|	XR_001131605.1	O82663.1	K00234
CL43963Contig1	succinate dehydrogenase	P:GO:0055114; F:GO:0016491; F:GO:0051536; C:GO:0005739	P:oxidation-reduction process; F:oxidoreductase activity; F:iron-sulfur cluster binding; C:mitochondrion			gi|1208504237|gb|OWM65623.1|	XM_009957123.1	Q6H4G3.1	K00235
PB_10153_1	succinate dehydrogenase	P:GO:0006099; P:GO:0006118; P:GO:0006119; F:GO:0008177; F:GO:0009055; F:GO:0046872; F:GO:0051537; F:GO:0051538; F:GO:0051539; C:GO:0005743; C:GO:0045281	P:tricarboxylic acid cycle; P:obsolete electron transport; P:oxidative phosphorylation; F:succinate dehydrogenase (ubiquinone) activity; F:electron transfer activity; F:metal ion binding; F:2 iron, 2 sulfur cluster binding; F:3 iron, 4 sulfur cluster binding; F:4 iron, 4 sulfur cluster binding; C:mitochondrial inner membrane; C:succinate dehydrogenase complex	EC:1.3.5.1	Succinate dehydrogenase (quinone)	gi|1201318508|gb|OVA17594.1|	XM_011099037.2	Q8LB02.2	K00235
PB_3816_2	probable acyl- dehydrogenase ibr3	P:GO:0006118; P:GO:0048767; P:GO:0055114; F:GO:0003995; F:GO:0050660	P:obsolete electron transport; P:root hair elongation; P:oxidation-reduction process; F:acyl-CoA dehydrogenase activity; F:flavin adenine dinucleotide binding	EC:1.3.99.3	Acting on the CH-CH group of donors	gi|1137175556|gb|OMO53615.1|	XM_019570698.1	Q8RWZ3.1	K00249
CL13064Contig1	isovaleryl- mitochondrial	P:GO:0006118; P:GO:0006550; P:GO:0006552; P:GO:0006574; P:GO:0033539; P:GO:0055088; F:GO:0000062; F:GO:0005524; F:GO:0008470; F:GO:0009055; F:GO:0050660; F:GO:0052890; C:GO:0005759	P:obsolete electron transport; P:isoleucine catabolic process; P:leucine catabolic process; P:valine catabolic process; P:fatty acid beta-oxidation using acyl-CoA dehydrogenase; P:lipid homeostasis; F:fatty-acyl-CoA binding; F:ATP binding; F:isovaleryl-CoA dehydrogenase activity; F:electron transfer activity; F:flavin adenine dinucleotide binding; F:oxidoreductase activity, acting on the CH-CH gr…	EC:1.3.99.10	Acting on the CH-CH group of donors	gi|1117413580|ref|XP_019413614.1|	XM_002284981.4	Q9SWG0.2	K00253
CL592Contig2	isovaleryl- mitochondrial	P:GO:0006118; P:GO:0006550; P:GO:0006552; P:GO:0006574; P:GO:0033539; P:GO:0055088; F:GO:0000062; F:GO:0005524; F:GO:0008470; F:GO:0009055; F:GO:0050660; F:GO:0052890; C:GO:0005759	P:obsolete electron transport; P:isoleucine catabolic process; P:leucine catabolic process; P:valine catabolic process; P:fatty acid beta-oxidation using acyl-CoA dehydrogenase; P:lipid homeostasis; F:fatty-acyl-CoA binding; F:ATP binding; F:isovaleryl-CoA dehydrogenase activity; F:electron transfer activity; F:flavin adenine dinucleotide binding; F:oxidoreductase activity, acting on the CH-CH gr…	EC:1.3.99.10	Acting on the CH-CH group of donors	gi|1117413580|ref|XP_019413614.1|	XM_002284981.4	Q9FS87.2	K00253
CL592Contig8	isovaleryl- mitochondrial	P:GO:0006118; P:GO:0006550; P:GO:0006552; P:GO:0006574; P:GO:0033539; P:GO:0055088; F:GO:0000062; F:GO:0005524; F:GO:0008470; F:GO:0009055; F:GO:0050660; F:GO:0052890; C:GO:0005759	P:obsolete electron transport; P:isoleucine catabolic process; P:leucine catabolic process; P:valine catabolic process; P:fatty acid beta-oxidation using acyl-CoA dehydrogenase; P:lipid homeostasis; F:fatty-acyl-CoA binding; F:ATP binding; F:isovaleryl-CoA dehydrogenase activity; F:electron transfer activity; F:flavin adenine dinucleotide binding; F:oxidoreductase activity, acting on the CH-CH gr…	EC:1.3.99.10	Acting on the CH-CH group of donors	gi|1117413580|ref|XP_019413614.1|	XM_002284981.4	Q9FS87.2	K00253
ID_TRINITY_DN5541_c0_g1_i11	isovaleryl- mitochondrial	P:GO:0006118; P:GO:0006550; P:GO:0006552; P:GO:0006574; P:GO:0033539; P:GO:0055088; F:GO:0000062; F:GO:0005524; F:GO:0008470; F:GO:0009055; F:GO:0050660; F:GO:0052890; C:GO:0005759	P:obsolete electron transport; P:isoleucine catabolic process; P:leucine catabolic process; P:valine catabolic process; P:fatty acid beta-oxidation using acyl-CoA dehydrogenase; P:lipid homeostasis; F:fatty-acyl-CoA binding; F:ATP binding; F:isovaleryl-CoA dehydrogenase activity; F:electron transfer activity; F:flavin adenine dinucleotide binding; F:oxidoreductase activity, acting on the CH-CH gr…	EC:1.3.99.10	Acting on the CH-CH group of donors	gi|1117413580|ref|XP_019413614.1|	XM_002284981.4	Q9FS87.2	K00253
ID_TRINITY_DN5541_c0_g1_i3	isovaleryl- mitochondrial	P:GO:0006118; P:GO:0006550; P:GO:0006552; P:GO:0006574; P:GO:0033539; P:GO:0055088; F:GO:0000062; F:GO:0005524; F:GO:0008470; F:GO:0009055; F:GO:0050660; F:GO:0052890; C:GO:0005759	P:obsolete electron transport; P:isoleucine catabolic process; P:leucine catabolic process; P:valine catabolic process; P:fatty acid beta-oxidation using acyl-CoA dehydrogenase; P:lipid homeostasis; F:fatty-acyl-CoA binding; F:ATP binding; F:isovaleryl-CoA dehydrogenase activity; F:electron transfer activity; F:flavin adenine dinucleotide binding; F:oxidoreductase activity, acting on the CH-CH gr…	EC:1.3.99.10	Acting on the CH-CH group of donors	gi|502145285|ref|XP_004505966.1|	XM_002284981.4	Q9SWG0.2	K00253
CL1064Contig1	dihydroorotate dehydrogenase mitochondrial	P:GO:0006207; P:GO:0044205; P:GO:0055114; F:GO:0004152; C:GO:0005743; C:GO:0016021	P:'de novo' pyrimidine nucleobase biosynthetic process; P:'de novo' UMP biosynthetic process; P:oxidation-reduction process; F:dihydroorotate dehydrogenase activity; C:mitochondrial inner membrane; C:integral component of membrane	EC:1.3.5.2	Dihydroorotate dehydrogenase (quinone)	gi|747086952|ref|XP_011090998.1|	XM_023118698.1	P32746.2	K00254
CL1064Contig3	dihydroorotate dehydrogenase mitochondrial	P:GO:0006207; P:GO:0044205; P:GO:0055114; F:GO:0004152; C:GO:0005743; C:GO:0016021	P:'de novo' pyrimidine nucleobase biosynthetic process; P:'de novo' UMP biosynthetic process; P:oxidation-reduction process; F:dihydroorotate dehydrogenase activity; C:mitochondrial inner membrane; C:integral component of membrane	EC:1.3.5.2	Dihydroorotate dehydrogenase (quinone)	gi|747086952|ref|XP_011090998.1|	XM_023118698.1	P32746.2	K00254
IFL_TRINITY_DN10873_c0_g1_i9	dihydroorotate dehydrogenase mitochondrial	P:GO:0006207; P:GO:0044205; P:GO:0055114; F:GO:0004152; C:GO:0005743; C:GO:0016021	P:'de novo' pyrimidine nucleobase biosynthetic process; P:'de novo' UMP biosynthetic process; P:oxidation-reduction process; F:dihydroorotate dehydrogenase activity; C:mitochondrial inner membrane; C:integral component of membrane	EC:1.3.5.2	Dihydroorotate dehydrogenase (quinone)	gi|1220060885|ref|XP_021816681.1|	XM_016045177.1	Q7XKC8.1	K00254
CL33533Contig1	glutamate dehydrogenase 1	P:GO:0006118; P:GO:0006520; P:GO:0055114; F:GO:0016639	P:obsolete electron transport; P:cellular amino acid metabolic process; P:oxidation-reduction process; F:oxidoreductase activity, acting on the CH-NH2 group of donors, NAD or NADP as acceptor	EC:1.4.1.0		gi|149938956|gb|ABR45723.1|	EF063568.1	Q9LEC8.1	K00261
CL34067Contig1	glutamate dehydrogenase 1	P:GO:0006118; P:GO:0006520; P:GO:0055114; F:GO:0016639	P:obsolete electron transport; P:cellular amino acid metabolic process; P:oxidation-reduction process; F:oxidoreductase activity, acting on the CH-NH2 group of donors, NAD or NADP as acceptor	EC:1.4.1.0		gi|149938956|gb|ABR45723.1|	EF063568.1	Q9LEC8.1	K00261
CL37146Contig1	glutamate dehydrogenase 1	P:GO:0006118; P:GO:0006520; P:GO:0055114; F:GO:0016639	P:obsolete electron transport; P:cellular amino acid metabolic process; P:oxidation-reduction process; F:oxidoreductase activity, acting on the CH-NH2 group of donors, NAD or NADP as acceptor	EC:1.4.1.0		gi|149938956|gb|ABR45723.1|	EF063568.1	Q9LEC8.1	K00261
CL37406Contig1	glutamate dehydrogenase 2	P:GO:0006118; P:GO:0006520; P:GO:0055114; F:GO:0016639	P:obsolete electron transport; P:cellular amino acid metabolic process; P:oxidation-reduction process; F:oxidoreductase activity, acting on the CH-NH2 group of donors, NAD or NADP as acceptor	EC:1.4.1.0		gi|1227939104|ref|XP_021905465.1|	XM_012984511.1	O04937.1	K00261
CL48845Contig1	glutamate dehydrogenase 2	P:GO:0006118; P:GO:0006520; P:GO:0055114; F:GO:0016639	P:obsolete electron transport; P:cellular amino acid metabolic process; P:oxidation-reduction process; F:oxidoreductase activity, acting on the CH-NH2 group of donors, NAD or NADP as acceptor	EC:1.4.1.0		gi|1201320990|gb|OVA19809.1|	XM_002510991.2	O04937.1	K00261
IFL_TRINITY_DN3338_c0_g1_i4	glutamate dehydrogenase 1	P:GO:0006118; P:GO:0006520; P:GO:0055114; F:GO:0016639	P:obsolete electron transport; P:cellular amino acid metabolic process; P:oxidation-reduction process; F:oxidoreductase activity, acting on the CH-NH2 group of donors, NAD or NADP as acceptor	EC:1.4.1.0		gi|149938956|gb|ABR45723.1|	EF063568.1	Q9LEC8.1	K00261
IFL_TRINITY_DN3338_c0_g1_i8	glutamate dehydrogenase 1	P:GO:0006118; P:GO:0006520; P:GO:0055114; F:GO:0016639	P:obsolete electron transport; P:cellular amino acid metabolic process; P:oxidation-reduction process; F:oxidoreductase activity, acting on the CH-NH2 group of donors, NAD or NADP as acceptor	EC:1.4.1.0		gi|149938956|gb|ABR45723.1|	EF063568.1	Q9LEC8.1	K00261
PB_6748_2	nadp-specific glutamate dehydrogenase	P:GO:0006520; P:GO:0055114; F:GO:0016491	P:cellular amino acid metabolic process; P:oxidation-reduction process; F:oxidoreductase activity			gi|1315969239|dbj|GAY38606.1|	XM_021800642.1	P28724.1	K00262
PB_7363_1	glutamate synthase 1	P:GO:0006118; P:GO:0006537; P:GO:0009735; P:GO:0019676; P:GO:0048589; P:GO:0055114; F:GO:0005506; F:GO:0010181; F:GO:0016040; F:GO:0050660; F:GO:0051536; C:GO:0009570	P:obsolete electron transport; P:glutamate biosynthetic process; P:response to cytokinin; P:ammonia assimilation cycle; P:developmental growth; P:oxidation-reduction process; F:iron ion binding; F:FMN binding; F:glutamate synthase (NADH) activity; F:flavin adenine dinucleotide binding; F:iron-sulfur cluster binding; C:chloroplast stroma	EC:1.4.1.14	Glutamate synthase (NADH)	gi|565367839|ref|XP_006350562.1|	XM_002267829.4	Q9LV03.2	K00264
CL859Contig6	primary amine oxidase	P:GO:0008152; F:GO:0016491; F:GO:0046872	P:metabolic process; F:oxidoreductase activity; F:metal ion binding			gi|743821924|ref|XP_011021541.1|		O23349.1	K00276
ISE_TRINITY_DN34129_c0_g1_i1	copper methylamine oxidase-like	P:GO:0009308; P:GO:0055114; F:GO:0005507; F:GO:0008131; F:GO:0048038	P:amine metabolic process; P:oxidation-reduction process; F:copper ion binding; F:primary amine oxidase activity; F:quinone binding	EC:1.4.3.21	Primary-amine oxidase	gi|527205279|gb|EPS71193.1|	XM_018629527.1	Q07123.1	K00276
PB_278_2	copper methylamine oxidase-like	P:GO:0009308; P:GO:0055114; F:GO:0005507; F:GO:0008131; F:GO:0048038	P:amine metabolic process; P:oxidation-reduction process; F:copper ion binding; F:primary amine oxidase activity; F:quinone binding	EC:1.4.3.21	Primary-amine oxidase	gi|1009130782|ref|XP_015882484.1|	XM_017403013.1	Q07123.1	K00276
PB_5213_1	copper methylamine oxidase-like	P:GO:0009308; P:GO:0055114; F:GO:0005507; F:GO:0008131; F:GO:0048038	P:amine metabolic process; P:oxidation-reduction process; F:copper ion binding; F:primary amine oxidase activity; F:quinone binding	EC:1.4.3.21	Primary-amine oxidase	gi|719976721|ref|XP_010248627.1|	XM_010252786.2	Q07123.1	K00276
PB_7609_1	primary amine oxidase-like	P:GO:0009308; P:GO:0055114; F:GO:0005507; F:GO:0008131; F:GO:0048038; C:GO:0016021	P:amine metabolic process; P:oxidation-reduction process; F:copper ion binding; F:primary amine oxidase activity; F:quinone binding; C:integral component of membrane	EC:1.4.3.21	Primary-amine oxidase	gi|747068718|ref|XP_011081127.1|	XM_021794043.1	Q8H1H9.1	K00276
PB_7676_1	l-aspartate chloroplastic	P:GO:0006522; P:GO:0006531; P:GO:0006769; P:GO:0009435; P:GO:0046497; P:GO:0055114; F:GO:0008734; F:GO:0044318; C:GO:0009507	P:alanine metabolic process; P:aspartate metabolic process; P:nicotinamide metabolic process; P:NAD biosynthetic process; P:nicotinate nucleotide metabolic process; P:oxidation-reduction process; F:L-aspartate oxidase activity; F:L-aspartate:fumarate oxidoreductase activity; C:chloroplast	EC:1.4.3.16	L-aspartate oxidase	gi|225452458|ref|XP_002274361.1|	XM_021810927.1	Q94AY1.1	K00278
CL10564Contig1	cytokinin dehydrogenase 6-like	P:GO:0009690; P:GO:0055114; F:GO:0016614; F:GO:0019139; F:GO:0050660; C:GO:0016021	P:cytokinin metabolic process; P:oxidation-reduction process; F:oxidoreductase activity, acting on CH-OH group of donors; F:cytokinin dehydrogenase activity; F:flavin adenine dinucleotide binding; C:integral component of membrane	EC:1.5.99.12	Cytokinin dehydrogenase	gi|1220054329|ref|XP_021813226.1|	XM_021827144.1	Q9LY71.2	K00279
CL17642Contig1	cytokinin dehydrogenase 5-like	P:GO:0009690; P:GO:0055114; F:GO:0016614; F:GO:0019139; F:GO:0050660; C:GO:0016021	P:cytokinin metabolic process; P:oxidation-reduction process; F:oxidoreductase activity, acting on CH-OH group of donors; F:cytokinin dehydrogenase activity; F:flavin adenine dinucleotide binding; C:integral component of membrane	EC:1.5.99.12	Cytokinin dehydrogenase	gi|1009135410|ref|XP_015884974.1|	XM_016832127.1	Q67YU0.1	K00279
CL24759Contig1	cytokinin dehydrogenase 5	P:GO:0009690; P:GO:0055114; F:GO:0016614; F:GO:0019139; F:GO:0050660	P:cytokinin metabolic process; P:oxidation-reduction process; F:oxidoreductase activity, acting on CH-OH group of donors; F:cytokinin dehydrogenase activity; F:flavin adenine dinucleotide binding	EC:1.5.99.12	Cytokinin dehydrogenase	gi|568214341|ref|NP_001274957.1|	XM_022905604.1	Q67YU0.1	K00279
CL7901Contig1	cytokinin dehydrogenase 3	P:GO:0008152; F:GO:0016491; C:GO:0016020	P:metabolic process; F:oxidoreductase activity; C:membrane			gi|1111046542|ref|XP_019230359.1|	XM_011017650.1	Q9LTS3.1	K00279
PB_8363_1	cytokinin dehydrogenase 7	P:GO:0009823; P:GO:0055114; F:GO:0019139; C:GO:0005576	P:cytokinin catabolic process; P:oxidation-reduction process; F:cytokinin dehydrogenase activity; C:extracellular region	EC:1.5.99.12	Cytokinin dehydrogenase	gi|1216985697|ref|XP_021689806.1|	XM_013868009.2	Q9FUJ1.1	K00279
PB_3164_2	glycine dehydrogenase mitochondrial	P:GO:0006546; P:GO:0006563; P:GO:0006566; P:GO:0055114; F:GO:0004375	P:glycine catabolic process; P:L-serine metabolic process; P:threonine metabolic process; P:oxidation-reduction process; F:glycine dehydrogenase (decarboxylating) activity	EC:1.4.4.2	Glycine dehydrogenase (aminomethyl-transferring)	gi|694312335|ref|XP_009361869.1|	XM_008222250.2	O49954.1	K00281
PB_3165_1	glycine dehydrogenase mitochondrial	P:GO:0006546; P:GO:0006563; P:GO:0006566; P:GO:0055114; F:GO:0004375	P:glycine catabolic process; P:L-serine metabolic process; P:threonine metabolic process; P:oxidation-reduction process; F:glycine dehydrogenase (decarboxylating) activity	EC:1.4.4.2	Glycine dehydrogenase (aminomethyl-transferring)	gi|694312335|ref|XP_009361869.1|	XM_008222250.2	O49954.1	K00281
PB_3519_2	ferredoxin-dependent glutamate chloroplastic	P:GO:0006537; P:GO:0019676; P:GO:0055114; F:GO:0015930; C:GO:0005737	P:glutamate biosynthetic process; P:ammonia assimilation cycle; P:oxidation-reduction process; F:glutamate synthase activity; C:cytoplasm			gi|225441236|ref|XP_002267056.1|	XM_018121143.1	Q9ZNZ7.3	K00284
CL43814Contig1	pyrroline-5-carboxylate reductase	P:GO:0006525; P:GO:0055114; P:GO:0055129; F:GO:0004735; C:GO:0005618; C:GO:0005737	P:arginine metabolic process; P:oxidation-reduction process; P:L-proline biosynthetic process; F:pyrroline-5-carboxylate reductase activity; C:cell wall; C:cytoplasm	EC:1.5.1.2	Pyrroline-5-carboxylate reductase	gi|1150563096|gb|AQU12757.1|	XM_019603413.1	O04016.1	K00286
CL32270Contig1	bifunctional dihydrofolate reductase-thymidylate synthase isoform x1	P:GO:0009165; P:GO:0046394; P:GO:1901566; F:GO:0008168; F:GO:0016491	P:nucleotide biosynthetic process; P:carboxylic acid biosynthetic process; P:organonitrogen compound biosynthetic process; F:methyltransferase activity; F:oxidoreductase activity	EC:2.1.1.0		gi|1130665692|ref|XP_019707019.1|		P51820.1	K00287
PB_8132_1	delta-1-pyrroline-5-carboxylate dehydrogenase mitochondrial	P:GO:0006094; P:GO:0006096; P:GO:0006525; P:GO:0006547; P:GO:0006550; P:GO:0006552; P:GO:0006554; P:GO:0006561; P:GO:0006568; P:GO:0006574; P:GO:0006631; P:GO:0006699; P:GO:0019260; P:GO:0019482; P:GO:0019852; P:GO:0046251; P:GO:0046486; P:GO:0055114; F:GO:0003842; F:GO:0004028; F:GO:0004029	P:gluconeogenesis; P:glycolytic process; P:arginine metabolic process; P:histidine metabolic process; P:isoleucine catabolic process; P:leucine catabolic process; P:lysine catabolic process; P:proline biosynthetic process; P:tryptophan metabolic process; P:valine catabolic process; P:fatty acid metabolic process; P:bile acid biosynthetic process; P:1,2-dichloroethane catabolic process; P:beta-ala…	EC:1.5.1.12; EC:1.2.1.3	Acting on the CH-NH group of donors; Aldehyde dehydrogenase (NAD(+))	gi|1150563092|gb|AQU12755.1|	XM_017374450.1	Q40255.1	K00294
PB_330_1	probable methylenetetrahydrofolate reductase	P:GO:0006555; P:GO:0035999; P:GO:0055114; F:GO:0004489; C:GO:0005829	P:methionine metabolic process; P:tetrahydrofolate interconversion; P:oxidation-reduction process; F:methylenetetrahydrofolate reductase (NAD(P)H) activity; C:cytosol	EC:1.5.1.20	Methylenetetrahydrofolate reductase (NAD(P)H)	gi|1111025886|ref|XP_019264025.1|	XM_022906120.1	Q9SE94.1	K00297
PB_8268_1	methylenetetrahydrofolate reductase 2-like	P:GO:0006555; P:GO:0035999; P:GO:0055114; F:GO:0004489; C:GO:0005829	P:methionine metabolic process; P:tetrahydrofolate interconversion; P:oxidation-reduction process; F:methylenetetrahydrofolate reductase (NAD(P)H) activity; C:cytosol	EC:1.5.1.20	Methylenetetrahydrofolate reductase (NAD(P)H)	gi|1098750315|ref|XP_018839329.1|	XM_019002684.1	Q9SE60.1	K00297
PB_9325_1	probable sarcosine oxidase	P:GO:0006544; P:GO:0006563; P:GO:0006566; P:GO:0046653; P:GO:0055114; F:GO:0008115	P:glycine metabolic process; P:L-serine metabolic process; P:threonine metabolic process; P:tetrahydrofolate metabolic process; P:oxidation-reduction process; F:sarcosine oxidase activity	EC:1.5.3.1	Sarcosine oxidase	gi|1279100644|ref|XP_022874366.1|	XM_008813217.2	Q9SJA7.1	K00306
PB_10811_1	glutathione s-transferase u17-like	P:GO:0006749; P:GO:0006803; P:GO:0009407; F:GO:0004364; F:GO:0016829; C:GO:0005737	P:glutathione metabolic process; P:obsolete glutathione conjugation reaction; P:toxin catabolic process; F:glutathione transferase activity; F:lyase activity; C:cytoplasm	EC:2.5.1.18	Glutathione transferase	gi|259479222|dbj|BAI40146.1|		Q9FUS8.1	K00310
CL340Contig5	electron transfer flavoprotein-ubiquinone mitochondrial isoform x1	P:GO:0006552; P:GO:0055114; F:GO:0016491; F:GO:0051536; C:GO:0005739	P:leucine catabolic process; P:oxidation-reduction process; F:oxidoreductase activity; F:iron-sulfur cluster binding; C:mitochondrion			gi|225433976|ref|XP_002270682.1|	KY529385.1	O22854.1	K00311
IFL_TRINITY_DN11455_c0_g1_i3	electron transfer flavoprotein-ubiquinone mitochondrial	P:GO:0006552; P:GO:0055114; F:GO:0016491; F:GO:0051536; C:GO:0005739	P:leucine catabolic process; P:oxidation-reduction process; F:oxidoreductase activity; F:iron-sulfur cluster binding; C:mitochondrion			gi|297743836|emb|CBI36719.3|	KY529385.1	O22854.1	K00311
IFL_TRINITY_DN11455_c0_g1_i6	electron transfer flavoprotein-ubiquinone mitochondrial	P:GO:0006552; P:GO:0055114; F:GO:0016491; F:GO:0051536; C:GO:0005739	P:leucine catabolic process; P:oxidation-reduction process; F:oxidoreductase activity; F:iron-sulfur cluster binding; C:mitochondrion			gi|297743836|emb|CBI36719.3|	KY529385.1	O22854.1	K00311
CL20807Contig1	proline dehydrogenase mitochondrial-like	P:GO:0008152; F:GO:0016491	P:metabolic process; F:oxidoreductase activity			gi|225451907|ref|XP_002282769.1|		Q6NKX1.1	K00318
CL44455Contig1	nadh--cytochrome b5 reductase 1	P:GO:0006040; P:GO:0006118; P:GO:0022900; F:GO:0004128; C:GO:0005783; C:GO:0005886; C:GO:0009505; C:GO:0016021	P:amino sugar metabolic process; P:obsolete electron transport; P:electron transport chain; F:cytochrome-b5 reductase activity, acting on NAD(P)H; C:endoplasmic reticulum; C:plasma membrane; C:plant-type cell wall; C:integral component of membrane	EC:1.6.2.2	Cytochrome-b5 reductase	gi|1009113659|ref|XP_015873267.1|	XM_016017782.1	Q9ZNT1.1	K00326
PB_10113_1	nadh--cytochrome b5 reductase 1-like	P:GO:0006040; P:GO:0006118; P:GO:0022900; F:GO:0004128; C:GO:0005783; C:GO:0005886; C:GO:0009505; C:GO:0016021	P:amino sugar metabolic process; P:obsolete electron transport; P:electron transport chain; F:cytochrome-b5 reductase activity, acting on NAD(P)H; C:endoplasmic reticulum; C:plasma membrane; C:plant-type cell wall; C:integral component of membrane	EC:1.6.2.2	Cytochrome-b5 reductase	gi|747047937|ref|XP_011069956.1|	XM_017775568.1	Q9ZNT1.1	K00326
PB_9640_1	nadh-cytochrome b5 reductase-like protein	P:GO:0006040; P:GO:0006118; P:GO:0055114; F:GO:0004128; F:GO:0005507; C:GO:0005739; C:GO:0005794; C:GO:0009505	P:amino sugar metabolic process; P:obsolete electron transport; P:oxidation-reduction process; F:cytochrome-b5 reductase activity, acting on NAD(P)H; F:copper ion binding; C:mitochondrion; C:Golgi apparatus; C:plant-type cell wall	EC:1.6.2.2	Cytochrome-b5 reductase	gi|1130829218|dbj|GAV87134.1|	XM_022141002.1	P83291.2	K00326
CL15414Contig1	nadph--cytochrome p450 reductase 2	P:GO:0006118; P:GO:0055114; F:GO:0003958; F:GO:0010181; F:GO:0030586; C:GO:0005789; C:GO:0016021	P:obsolete electron transport; P:oxidation-reduction process; F:NADPH-hemoprotein reductase activity; F:FMN binding; F:[methionine synthase] reductase activity; C:endoplasmic reticulum membrane; C:integral component of membrane	EC:1.6.2.4; EC:1.16.1.8	NADPH--hemoprotein reductase; [Methionine synthase] reductase	gi|770112292|gb|AJW67229.1|	XM_021954347.1	Q9SUM3.1	K00327
PB_1973_1	nadph--cytochrome p450 reductase	P:GO:0006118; P:GO:0055114; F:GO:0003958; F:GO:0010181; F:GO:0030586; C:GO:0005789; C:GO:0016021	P:obsolete electron transport; P:oxidation-reduction process; F:NADPH-hemoprotein reductase activity; F:FMN binding; F:[methionine synthase] reductase activity; C:endoplasmic reticulum membrane; C:integral component of membrane	EC:1.6.2.4; EC:1.16.1.8	NADPH--hemoprotein reductase; [Methionine synthase] reductase	gi|770112292|gb|AJW67229.1|	KP162177.1	Q05001.1	K00327
CL5451Contig1						gi|147801964|emb|CAN68364.1|	KT179467.1	Q94HW2.1	K00330
PB_9611_1	quinone oxidoreductase-like	P:GO:0055114; F:GO:0008270; F:GO:0016491; C:GO:0005829	P:oxidation-reduction process; F:zinc ion binding; F:oxidoreductase activity; C:cytosol			gi|1111032845|ref|XP_019267679.1|	XM_010485521.2	P40783.2	K00344
PB_10711_1	nad h-quinone oxidoreductase subunit chloroplastic	C:GO:0009507	C:chloroplast			gi|641857795|gb|KDO76540.1|		Q9T0A4.1	K00345
PB_4003_2	uricase-2 isozyme 1	P:GO:0006144; P:GO:0007031; P:GO:0019628; P:GO:0055114; F:GO:0004846; C:GO:0005777	P:purine nucleobase metabolic process; P:peroxisome organization; P:urate catabolic process; P:oxidation-reduction process; F:urate oxidase activity; C:peroxisome	EC:1.7.3.3	Factor independent urate hydroxylase	gi|1027854673|ref|NP_001312841.1|	XM_022294849.1	P34798.1	K00365
PB_4909_1	ferredoxin--nitrite chloroplastic	P:GO:0055114; F:GO:0020037; F:GO:0046872; F:GO:0048307; F:GO:0051539	P:oxidation-reduction process; F:heme binding; F:metal ion binding; F:ferredoxin-nitrite reductase activity; F:4 iron, 4 sulfur cluster binding	EC:1.7.7.1	Ferredoxin--nitrite reductase	gi|747081925|ref|XP_011088260.1|	XM_012981489.1	Q39161.1	K00366
PB_2991_1	dihydrolipoyl dehydrogenase chloroplastic-like	P:GO:0006094; P:GO:0006096; P:GO:0006099; P:GO:0006118; P:GO:0006544; P:GO:0006563; P:GO:0006566; P:GO:0045454; F:GO:0004148; F:GO:0050660; C:GO:0005623	P:gluconeogenesis; P:glycolytic process; P:tricarboxylic acid cycle; P:obsolete electron transport; P:glycine metabolic process; P:L-serine metabolic process; P:threonine metabolic process; P:cell redox homeostasis; F:dihydrolipoyl dehydrogenase activity; F:flavin adenine dinucleotide binding; C:cell	EC:1.8.1.4	Dihydrolipoyl dehydrogenase	gi|1025106165|ref|XP_016460302.1|	XM_002519155.2	A8MS68.1	K00382
PB_2992_2	dihydrolipoyl dehydrogenase chloroplastic-like	P:GO:0006094; P:GO:0006096; P:GO:0006099; P:GO:0006118; P:GO:0006544; P:GO:0006563; P:GO:0006566; P:GO:0045454; F:GO:0004148; F:GO:0050660; C:GO:0005623	P:gluconeogenesis; P:glycolytic process; P:tricarboxylic acid cycle; P:obsolete electron transport; P:glycine metabolic process; P:L-serine metabolic process; P:threonine metabolic process; P:cell redox homeostasis; F:dihydrolipoyl dehydrogenase activity; F:flavin adenine dinucleotide binding; C:cell	EC:1.8.1.4	Dihydrolipoyl dehydrogenase	gi|1025106165|ref|XP_016460302.1|	XM_002519155.2	A8MS68.1	K00382
PB_6329_1	dihydrolipoyl dehydrogenase mitochondrial	P:GO:0006094; P:GO:0006096; P:GO:0006099; P:GO:0006118; P:GO:0006544; P:GO:0006563; P:GO:0006566; P:GO:0045454; F:GO:0004148; F:GO:0050660; C:GO:0005623	P:gluconeogenesis; P:glycolytic process; P:tricarboxylic acid cycle; P:obsolete electron transport; P:glycine metabolic process; P:L-serine metabolic process; P:threonine metabolic process; P:cell redox homeostasis; F:dihydrolipoyl dehydrogenase activity; F:flavin adenine dinucleotide binding; C:cell	EC:1.8.1.4	Dihydrolipoyl dehydrogenase	gi|1201317558|gb|OVA16687.1|	XM_021952390.1	Q9M5K3.2	K00382
PB_6330_1	dihydrolipoyl dehydrogenase mitochondrial	P:GO:0006094; P:GO:0006096; P:GO:0006099; P:GO:0006118; P:GO:0006544; P:GO:0006563; P:GO:0006566; P:GO:0045454; F:GO:0004148; F:GO:0050660; C:GO:0005623	P:gluconeogenesis; P:glycolytic process; P:tricarboxylic acid cycle; P:obsolete electron transport; P:glycine metabolic process; P:L-serine metabolic process; P:threonine metabolic process; P:cell redox homeostasis; F:dihydrolipoyl dehydrogenase activity; F:flavin adenine dinucleotide binding; C:cell	EC:1.8.1.4	Dihydrolipoyl dehydrogenase	gi|1201317558|gb|OVA16687.1|	XM_010550715.1	Q9M5K3.2	K00382
PB_7902_1	glutathione chloroplastic	P:GO:0006094; P:GO:0006118; P:GO:0006749; P:GO:0045454; P:GO:0055114; P:GO:0098869; F:GO:0004362; F:GO:0005507; F:GO:0005524; F:GO:0050660; F:GO:0050661; C:GO:0005739; C:GO:0009570	P:gluconeogenesis; P:obsolete electron transport; P:glutathione metabolic process; P:cell redox homeostasis; P:oxidation-reduction process; P:cellular oxidant detoxification; F:glutathione-disulfide reductase activity; F:copper ion binding; F:ATP binding; F:flavin adenine dinucleotide binding; F:NADP binding; C:mitochondrion; C:chloroplast stroma	EC:1.8.1.7	Glutathione-disulfide reductase	gi|557132983|gb|AGZ87949.1|	AF019907.2	P80461.1	K00383
PB_8301_1	glutathione cytosolic	P:GO:0006094; P:GO:0006118; P:GO:0006749; P:GO:0045454; P:GO:0055114; P:GO:0098869; F:GO:0004362; F:GO:0050660; F:GO:0050661; C:GO:0005777	P:gluconeogenesis; P:obsolete electron transport; P:glutathione metabolic process; P:cell redox homeostasis; P:oxidation-reduction process; P:cellular oxidant detoxification; F:glutathione-disulfide reductase activity; F:flavin adenine dinucleotide binding; F:NADP binding; C:peroxisome	EC:1.8.1.7	Glutathione-disulfide reductase	gi|225433440|ref|XP_002285672.1|	XM_021435681.1	Q43621.1	K00383
PB_8657_1	glutathione chloroplastic	P:GO:0006094; P:GO:0006118; P:GO:0006749; P:GO:0045454; P:GO:0055114; P:GO:0098869; F:GO:0004362; F:GO:0050660; F:GO:0050661; C:GO:0005777	P:gluconeogenesis; P:obsolete electron transport; P:glutathione metabolic process; P:cell redox homeostasis; P:oxidation-reduction process; P:cellular oxidant detoxification; F:glutathione-disulfide reductase activity; F:flavin adenine dinucleotide binding; F:NADP binding; C:peroxisome	EC:1.8.1.7	Glutathione-disulfide reductase	gi|1137229243|gb|OMO93056.1|	KF906411.1	P48641.1	K00383
CL47437Contig1	thioredoxin reductase ntrb-like	P:GO:0006118; P:GO:0006206; P:GO:0019430; P:GO:0055114; F:GO:0004791; C:GO:0005737	P:obsolete electron transport; P:pyrimidine nucleobase metabolic process; P:removal of superoxide radicals; P:oxidation-reduction process; F:thioredoxin-disulfide reductase activity; C:cytoplasm	EC:1.8.1.9	Thioredoxin-disulfide reductase	gi|720032992|ref|XP_010266287.1|	XM_013774814.1	Q39242.2	K00384
CL48278Contig1	thioredoxin reductase ntrb-like	P:GO:0006118; P:GO:0006206; P:GO:0019430; P:GO:0055114; F:GO:0004791; C:GO:0005737	P:obsolete electron transport; P:pyrimidine nucleobase metabolic process; P:removal of superoxide radicals; P:oxidation-reduction process; F:thioredoxin-disulfide reductase activity; C:cytoplasm	EC:1.8.1.9	Thioredoxin-disulfide reductase	gi|720032992|ref|XP_010266287.1|	XM_010549893.2	Q39242.2	K00384
PB_2588_1	thioredoxin reductase ntrc	P:GO:0006118; P:GO:0006206; P:GO:0010380; P:GO:0010581; P:GO:0019430; P:GO:0042744; P:GO:0043085; P:GO:0045454; P:GO:0055114; F:GO:0004791; F:GO:0008047; F:GO:0016671; C:GO:0009570	P:obsolete electron transport; P:pyrimidine nucleobase metabolic process; P:regulation of chlorophyll biosynthetic process; P:regulation of starch biosynthetic process; P:removal of superoxide radicals; P:hydrogen peroxide catabolic process; P:positive regulation of catalytic activity; P:cell redox homeostasis; P:oxidation-reduction process; F:thioredoxin-disulfide reductase activity; F:enzyme ac…	EC:1.8.4.0; EC:1.8.1.9	; Thioredoxin-disulfide reductase	gi|802729596|ref|XP_012086193.1|	XM_011049776.1	O22229.2	K00384
PB_2589_1	thioredoxin reductase ntrc	P:GO:0006118; P:GO:0006206; P:GO:0010380; P:GO:0010581; P:GO:0019430; P:GO:0042744; P:GO:0043085; P:GO:0045454; P:GO:0055114; F:GO:0004791; F:GO:0008047; F:GO:0016671; C:GO:0009570	P:obsolete electron transport; P:pyrimidine nucleobase metabolic process; P:regulation of chlorophyll biosynthetic process; P:regulation of starch biosynthetic process; P:removal of superoxide radicals; P:hydrogen peroxide catabolic process; P:positive regulation of catalytic activity; P:cell redox homeostasis; P:oxidation-reduction process; F:thioredoxin-disulfide reductase activity; F:enzyme ac…	EC:1.8.4.0; EC:1.8.1.9	; Thioredoxin-disulfide reductase	gi|802729596|ref|XP_012086193.1|	XM_011049776.1	O22229.2	K00384
PB_949_1	thioredoxin reductase ntrb-like	P:GO:0006118; P:GO:0006206; P:GO:0009846; P:GO:0016049; P:GO:0019430; P:GO:0042964; P:GO:0045454; P:GO:0048316; P:GO:0055114; F:GO:0004791; C:GO:0005739; C:GO:0005829; C:GO:0009941	P:obsolete electron transport; P:pyrimidine nucleobase metabolic process; P:pollen germination; P:cell growth; P:removal of superoxide radicals; P:thioredoxin reduction; P:cell redox homeostasis; P:seed development; P:oxidation-reduction process; F:thioredoxin-disulfide reductase activity; C:mitochondrion; C:cytosol; C:chloroplast envelope	EC:1.8.1.9	Thioredoxin-disulfide reductase	gi|1063460361|ref|XP_007047789.2|	XM_016345856.2	Q39243.3	K00384
PB_9446_1	sulfite oxidase	P:GO:0006790; P:GO:0042128; P:GO:0055114; F:GO:0008482; F:GO:0030151	P:sulfur compound metabolic process; P:nitrate assimilation; P:oxidation-reduction process; F:sulfite oxidase activity; F:molybdenum ion binding	EC:1.8.3.1	Sulfite oxidase	gi|1109275149|ref|XP_019161772.1|	XM_019306227.1	Q9S850.1	K00387
PB_4372_1	sulfite reductase	P:GO:0006275; P:GO:0006323; P:GO:0019424; P:GO:0045892; F:GO:0003677; F:GO:0005507; F:GO:0016002; F:GO:0020037; F:GO:0050311; F:GO:0051539; C:GO:0009941; C:GO:0010319; C:GO:0016020; C:GO:0042644; C:GO:0048046	P:regulation of DNA replication; P:DNA packaging; P:sulfide oxidation, using siroheme sulfite reductase; P:negative regulation of transcription, DNA-templated; F:DNA binding; F:copper ion binding; F:sulfite reductase activity; F:heme binding; F:sulfite reductase (ferredoxin) activity; F:4 iron, 4 sulfur cluster binding; C:chloroplast envelope; C:stromule; C:membrane; C:chloroplast nucleoid; C:apo…	EC:1.8.7.1; EC:1.8.99.1	Assimilatory sulfite reductase (ferredoxin); Deleted entry	gi|659099075|ref|XP_008450416.1|	XM_002513449.2	O82802.1	K00392
PB_10184_1	cytochrome b-c1 complex subunit rieske- mitochondrial-like	P:GO:0006118; P:GO:0006119; P:GO:0055114; P:GO:1902600; F:GO:0008121; F:GO:0046872; F:GO:0051537; C:GO:0005743; C:GO:0016021; C:GO:0045275; C:GO:0070469	P:obsolete electron transport; P:oxidative phosphorylation; P:oxidation-reduction process; P:proton transmembrane transport; F:ubiquinol-cytochrome-c reductase activity; F:metal ion binding; F:2 iron, 2 sulfur cluster binding; C:mitochondrial inner membrane; C:integral component of membrane; C:respiratory chain complex III; C:respirasome	EC:1.10.2.2	Acting on diphenols and related substances as donors	gi|1228953426|ref|XP_022025369.1|	XM_002297843.2	P49729.1	K00411
PB_10345_1	cytochrome b-c1 complex subunit rieske- mitochondrial-like	P:GO:0006118; P:GO:0006119; P:GO:0055114; P:GO:1902600; F:GO:0008121; F:GO:0046872; F:GO:0051537; C:GO:0005743; C:GO:0016021; C:GO:0045275; C:GO:0070469	P:obsolete electron transport; P:oxidative phosphorylation; P:oxidation-reduction process; P:proton transmembrane transport; F:ubiquinol-cytochrome-c reductase activity; F:metal ion binding; F:2 iron, 2 sulfur cluster binding; C:mitochondrial inner membrane; C:integral component of membrane; C:respiratory chain complex III; C:respirasome	EC:1.10.2.2	Acting on diphenols and related substances as donors	gi|747096537|ref|XP_011096194.1|	XM_021824801.1	P51132.1	K00411
PB_4725_2	photosystem ii 47 kda protein	P:GO:0006118; P:GO:0009772; P:GO:0018298; F:GO:0016168; F:GO:0045156; C:GO:0009523; C:GO:0009535; C:GO:0016021	P:obsolete electron transport; P:photosynthetic electron transport in photosystem II; P:protein-chromophore linkage; F:chlorophyll binding; F:electron transporter, transferring electrons within the cyclic electron transport pathway of photosynthesis activity; C:photosystem II; C:chloroplast thylakoid membrane; C:integral component of membrane			gi|916440347|gb|AKZ22878.1|	KY406790.1	A0A361.1	K00412
PB_9549_1	cytochrome c1- heme mitochondrial	P:GO:0006118; F:GO:0009055; F:GO:0020037	P:obsolete electron transport; F:electron transfer activity; F:heme binding			gi|1273162962|gb|PIA44685.1|	XM_010662491.2	P25076.1	K00413
CL1470Contig1	cytochrome b-c1 complex subunit 6	P:GO:0006118; P:GO:0006122; P:GO:1902600; F:GO:0008121; C:GO:0005743; C:GO:0045275; C:GO:0070469	P:obsolete electron transport; P:mitochondrial electron transport, ubiquinol to cytochrome c; P:proton transmembrane transport; F:ubiquinol-cytochrome-c reductase activity; C:mitochondrial inner membrane; C:respiratory chain complex III; C:respirasome	EC:1.10.2.2	Acting on diphenols and related substances as donors	gi|566156646|ref|XP_002300923.2|		P48504.2	K00416
CL42781Contig1	cytochrome b-c1 complex subunit 6	P:GO:0006118; P:GO:0006122; P:GO:1902600; F:GO:0008121; C:GO:0005743; C:GO:0045275; C:GO:0070469	P:obsolete electron transport; P:mitochondrial electron transport, ubiquinol to cytochrome c; P:proton transmembrane transport; F:ubiquinol-cytochrome-c reductase activity; C:mitochondrial inner membrane; C:respiratory chain complex III; C:respirasome	EC:1.10.2.2	Acting on diphenols and related substances as donors	gi|694326295|ref|XP_009354067.1|		P48504.2	K00416
ID_TRINITY_DN4609_c0_g1_i9	cytochrome b-c1 complex subunit 6-like	P:GO:0006118; P:GO:0006122; P:GO:1902600; F:GO:0008121; C:GO:0005743; C:GO:0045275; C:GO:0070469	P:obsolete electron transport; P:mitochondrial electron transport, ubiquinol to cytochrome c; P:proton transmembrane transport; F:ubiquinol-cytochrome-c reductase activity; C:mitochondrial inner membrane; C:respiratory chain complex III; C:respirasome	EC:1.10.2.2	Acting on diphenols and related substances as donors	gi|566156646|ref|XP_002300923.2|		P48504.2	K00416
IFL_TRINITY_DN7341_c0_g1_i6	cytochrome b-c1 complex subunit 6-like	P:GO:0006118; P:GO:0006122; P:GO:1902600; F:GO:0008121; C:GO:0005743; C:GO:0045275; C:GO:0070469	P:obsolete electron transport; P:mitochondrial electron transport, ubiquinol to cytochrome c; P:proton transmembrane transport; F:ubiquinol-cytochrome-c reductase activity; C:mitochondrial inner membrane; C:respiratory chain complex III; C:respirasome	EC:1.10.2.2	Acting on diphenols and related substances as donors	gi|566156646|ref|XP_002300923.2|		P48504.2	K00416
PB_11400_1	cytochrome b-c1 complex subunit 6	P:GO:0006118; P:GO:0006122; P:GO:1902600; F:GO:0008121; C:GO:0005743; C:GO:0045275; C:GO:0070469	P:obsolete electron transport; P:mitochondrial electron transport, ubiquinol to cytochrome c; P:proton transmembrane transport; F:ubiquinol-cytochrome-c reductase activity; C:mitochondrial inner membrane; C:respiratory chain complex III; C:respirasome	EC:1.10.2.2	Acting on diphenols and related substances as donors	gi|764504860|ref|XP_011458986.1|	XM_016038166.1	P48504.2	K00416
PB_5381_1	cytochrome b-c1 complex subunit 6	P:GO:0006118; P:GO:0006122; P:GO:1902600; F:GO:0008121; C:GO:0005743; C:GO:0045275; C:GO:0070469	P:obsolete electron transport; P:mitochondrial electron transport, ubiquinol to cytochrome c; P:proton transmembrane transport; F:ubiquinol-cytochrome-c reductase activity; C:mitochondrial inner membrane; C:respiratory chain complex III; C:respirasome	EC:1.10.2.2	Acting on diphenols and related substances as donors	gi|566156646|ref|XP_002300923.2|	XM_021862045.1	P48504.2	K00416
PB_11027_1	cytochrome b-c1 complex subunit 7	P:GO:0006118; P:GO:0006122; P:GO:0009060; P:GO:0034551; P:GO:1902600; F:GO:0008121; C:GO:0005750; C:GO:0005774; C:GO:0009536; C:GO:0045275	P:obsolete electron transport; P:mitochondrial electron transport, ubiquinol to cytochrome c; P:aerobic respiration; P:mitochondrial respiratory chain complex III assembly; P:proton transmembrane transport; F:ubiquinol-cytochrome-c reductase activity; C:mitochondrial respiratory chain complex III; C:vacuolar membrane; C:plastid; C:respiratory chain complex III	EC:1.10.2.2	Acting on diphenols and related substances as donors	gi|1026077393|ref|XP_016537889.1|	XM_019582170.1	P48502.1	K00417
CL24002Contig1	cytochrome b-c1 complex subunit 9-like	P:GO:0006118; P:GO:0006122; P:GO:0009060; P:GO:0034551; P:GO:1902600; F:GO:0008121; C:GO:0005750; C:GO:0045275	P:obsolete electron transport; P:mitochondrial electron transport, ubiquinol to cytochrome c; P:aerobic respiration; P:mitochondrial respiratory chain complex III assembly; P:proton transmembrane transport; F:ubiquinol-cytochrome-c reductase activity; C:mitochondrial respiratory chain complex III; C:respiratory chain complex III	EC:1.10.2.2	Acting on diphenols and related substances as donors	gi|225440892|ref|XP_002282670.1|	NM_115133.3	P46270.1	K00419
CL45237Contig1	cytochrome b-c1 complex subunit 9-like	P:GO:0006118; P:GO:0006122; P:GO:0009060; P:GO:0034551; P:GO:1902600; F:GO:0008121; C:GO:0005750; C:GO:0045275	P:obsolete electron transport; P:mitochondrial electron transport, ubiquinol to cytochrome c; P:aerobic respiration; P:mitochondrial respiratory chain complex III assembly; P:proton transmembrane transport; F:ubiquinol-cytochrome-c reductase activity; C:mitochondrial respiratory chain complex III; C:respiratory chain complex III	EC:1.10.2.2	Acting on diphenols and related substances as donors	gi|225440892|ref|XP_002282670.1|		P46270.1	K00419
ID_TRINITY_DN18423_c1_g1_i1	cytochrome b-c1 complex subunit 9-like	P:GO:0006118; P:GO:0006122; P:GO:0009060; P:GO:0034551; P:GO:1902600; F:GO:0008121; C:GO:0005750; C:GO:0045275	P:obsolete electron transport; P:mitochondrial electron transport, ubiquinol to cytochrome c; P:aerobic respiration; P:mitochondrial respiratory chain complex III assembly; P:proton transmembrane transport; F:ubiquinol-cytochrome-c reductase activity; C:mitochondrial respiratory chain complex III; C:respiratory chain complex III	EC:1.10.2.2	Acting on diphenols and related substances as donors	gi|225440892|ref|XP_002282670.1|	LN713262.1	P46270.1	K00419
CL1Contig5032	l-ascorbate oxidase homolog	F:GO:0005507; F:GO:0016722; C:GO:0009505; C:GO:0009506	F:copper ion binding; F:oxidoreductase activity, oxidizing metal ions; C:plant-type cell wall; C:plasmodesma			gi|1279036137|ref|XP_022857219.1|	XM_010036219.1	P29162.1	K00423
IFL_TRINITY_DN12942_c0_g1_i5	l-ascorbate oxidase homolog	P:GO:0055114; F:GO:0005507; F:GO:0016491	P:oxidation-reduction process; F:copper ion binding; F:oxidoreductase activity			gi|4105800|gb|AAD02557.1|	XM_019299791.1	P29162.1	K00423
PB_8084_1	l-ascorbate oxidase-like	P:GO:0055114; F:GO:0005507; F:GO:0016722; C:GO:0005576	P:oxidation-reduction process; F:copper ion binding; F:oxidoreductase activity, oxidizing metal ions; C:extracellular region			gi|971566414|ref|XP_006356364.2|	XM_010691062.2	Q40588.1	K00423
CL10500Contig1	peroxidase 11-like	P:GO:0006804; P:GO:0006979; P:GO:0042744; P:GO:0055114; P:GO:0098869; F:GO:0004601; F:GO:0020037; F:GO:0046872; C:GO:0005576	P:obsolete peroxidase reaction; P:response to oxidative stress; P:hydrogen peroxide catabolic process; P:oxidation-reduction process; P:cellular oxidant detoxification; F:peroxidase activity; F:heme binding; F:metal ion binding; C:extracellular region	EC:1.11.1.7	Peroxidase	gi|1269968853|ref|XP_022734827.1|	XM_022120936.1	Q96519.1	K00430
CL1089Contig1	peroxidase 55-like	P:GO:0006804; P:GO:0006979; P:GO:0042744; P:GO:0055114; P:GO:0098869; F:GO:0004601; F:GO:0020037; F:GO:0046872; C:GO:0005576	P:obsolete peroxidase reaction; P:response to oxidative stress; P:hydrogen peroxide catabolic process; P:oxidation-reduction process; P:cellular oxidant detoxification; F:peroxidase activity; F:heme binding; F:metal ion binding; C:extracellular region	EC:1.11.1.7	Peroxidase	gi|568831661|ref|XP_006470079.1|	XM_020239885.1	Q96509.1	K00430
CL11482Contig1	peroxidase a2-like	P:GO:0006804; P:GO:0006979; P:GO:0042744; P:GO:0055114; P:GO:0098869; F:GO:0004601; F:GO:0020037; F:GO:0046872; C:GO:0005576	P:obsolete peroxidase reaction; P:response to oxidative stress; P:hydrogen peroxide catabolic process; P:oxidation-reduction process; P:cellular oxidant detoxification; F:peroxidase activity; F:heme binding; F:metal ion binding; C:extracellular region	EC:1.11.1.7	Peroxidase	gi|595834299|ref|XP_007206842.1|	XM_022990635.1	Q9LEH3.1	K00430
CL11874Contig1	peroxidase p7-like	P:GO:0006804; P:GO:0006979; P:GO:0042744; P:GO:0055114; P:GO:0098869; F:GO:0004601; F:GO:0020037; F:GO:0046872; C:GO:0005576	P:obsolete peroxidase reaction; P:response to oxidative stress; P:hydrogen peroxide catabolic process; P:oxidation-reduction process; P:cellular oxidant detoxification; F:peroxidase activity; F:heme binding; F:metal ion binding; C:extracellular region	EC:1.11.1.7	Peroxidase	gi|225446658|ref|XP_002281755.1|	XM_006656979.1	Q9FLC0.1	K00430
CL15316Contig1	peroxidase 48	P:GO:0006804; P:GO:0006979; P:GO:0009664; F:GO:0004601; C:GO:0009505	P:obsolete peroxidase reaction; P:response to oxidative stress; P:plant-type cell wall organization; F:peroxidase activity; C:plant-type cell wall	EC:1.11.1.7	Peroxidase	gi|1025286793|ref|XP_016496420.1|	XM_017334366.1	O81755.3	K00430
CL15479Contig1	peroxidase 73-like	P:GO:0006804; P:GO:0006979; P:GO:0042744; P:GO:0055114; P:GO:0098869; F:GO:0004601; F:GO:0020037; F:GO:0046872; C:GO:0005576	P:obsolete peroxidase reaction; P:response to oxidative stress; P:hydrogen peroxide catabolic process; P:oxidation-reduction process; P:cellular oxidant detoxification; F:peroxidase activity; F:heme binding; F:metal ion binding; C:extracellular region	EC:1.11.1.7	Peroxidase	gi|1028953284|ref|XP_016720060.1|	XM_016034799.1	Q9SZE7.1	K00430
CL16075Contig1	peroxidase 64-like	P:GO:0006804; P:GO:0006979; P:GO:0009664; P:GO:0042744; P:GO:0055114; P:GO:0098869; F:GO:0004601; F:GO:0020037; F:GO:0046872; C:GO:0005576; C:GO:0009505	P:obsolete peroxidase reaction; P:response to oxidative stress; P:plant-type cell wall organization; P:hydrogen peroxide catabolic process; P:oxidation-reduction process; P:cellular oxidant detoxification; F:peroxidase activity; F:heme binding; F:metal ion binding; C:extracellular region; C:plant-type cell wall	EC:1.11.1.7	Peroxidase	gi|1009144321|ref|XP_015889735.1|	XM_021747980.1	Q43872.1	K00430
CL16095Contig1	peroxidase 72-like	P:GO:0006804; P:GO:0006979; P:GO:0042744; P:GO:0055114; P:GO:0098869; F:GO:0004601; F:GO:0020037; F:GO:0046872; C:GO:0005576	P:obsolete peroxidase reaction; P:response to oxidative stress; P:hydrogen peroxide catabolic process; P:oxidation-reduction process; P:cellular oxidant detoxification; F:peroxidase activity; F:heme binding; F:metal ion binding; C:extracellular region	EC:1.11.1.7	Peroxidase	gi|1035927870|gb|OAY57457.1|	XM_012633673.1	Q9FJZ9.1	K00430
CL16501Contig1	peroxidase 4-like	P:GO:0006804; P:GO:0006979; P:GO:0042744; P:GO:0055114; P:GO:0098869; F:GO:0004601; F:GO:0020037; F:GO:0046872; C:GO:0005576	P:obsolete peroxidase reaction; P:response to oxidative stress; P:hydrogen peroxide catabolic process; P:oxidation-reduction process; P:cellular oxidant detoxification; F:peroxidase activity; F:heme binding; F:metal ion binding; C:extracellular region	EC:1.11.1.7	Peroxidase	gi|1173797406|ref|XP_020550076.1|	XM_016012107.1	A7NY33.1	K00430
CL16557Contig1	peroxidase p7-like	P:GO:0006804; P:GO:0006979; P:GO:0042744; P:GO:0055114; P:GO:0098869; F:GO:0004601; F:GO:0020037; F:GO:0046872; C:GO:0005576	P:obsolete peroxidase reaction; P:response to oxidative stress; P:hydrogen peroxide catabolic process; P:oxidation-reduction process; P:cellular oxidant detoxification; F:peroxidase activity; F:heme binding; F:metal ion binding; C:extracellular region	EC:1.11.1.7	Peroxidase	gi|1025173634|ref|XP_016471300.1|	KP711301.1	A7NY33.1	K00430
CL16795Contig1	peroxidase 64-like	P:GO:0006804; P:GO:0006979; P:GO:0009664; P:GO:0042744; P:GO:0055114; P:GO:0098869; F:GO:0004601; F:GO:0020037; F:GO:0046872; C:GO:0005576; C:GO:0009505	P:obsolete peroxidase reaction; P:response to oxidative stress; P:plant-type cell wall organization; P:hydrogen peroxide catabolic process; P:oxidation-reduction process; P:cellular oxidant detoxification; F:peroxidase activity; F:heme binding; F:metal ion binding; C:extracellular region; C:plant-type cell wall	EC:1.11.1.7	Peroxidase	gi|1009144321|ref|XP_015889735.1|	XM_021747980.1	Q43872.1	K00430
CL38600Contig1	peroxidase 19	P:GO:0006804; P:GO:0006979; P:GO:0009664; P:GO:0042744; P:GO:0055114; P:GO:0098869; F:GO:0004601; F:GO:0020037; F:GO:0046872; C:GO:0005576; C:GO:0009505; C:GO:0016021	P:obsolete peroxidase reaction; P:response to oxidative stress; P:plant-type cell wall organization; P:hydrogen peroxide catabolic process; P:oxidation-reduction process; P:cellular oxidant detoxification; F:peroxidase activity; F:heme binding; F:metal ion binding; C:extracellular region; C:plant-type cell wall; C:integral component of membrane	EC:1.11.1.7	Peroxidase	gi|747096911|ref|XP_011096394.1|	AY837788.2	O22959.1	K00430
CL38812Contig1	peroxidase 19	P:GO:0006804; P:GO:0006979; P:GO:0009664; P:GO:0042744; P:GO:0055114; P:GO:0098869; F:GO:0004601; F:GO:0020037; F:GO:0046872; C:GO:0005576; C:GO:0009505; C:GO:0016021	P:obsolete peroxidase reaction; P:response to oxidative stress; P:plant-type cell wall organization; P:hydrogen peroxide catabolic process; P:oxidation-reduction process; P:cellular oxidant detoxification; F:peroxidase activity; F:heme binding; F:metal ion binding; C:extracellular region; C:plant-type cell wall; C:integral component of membrane	EC:1.11.1.7	Peroxidase	gi|747096911|ref|XP_011096394.1|	AY837788.2	O22959.1	K00430
CL4117Contig3	peroxidase 19	P:GO:0006804; P:GO:0006979; P:GO:0009664; P:GO:0042744; P:GO:0055114; P:GO:0098869; F:GO:0004601; F:GO:0020037; F:GO:0046872; C:GO:0005576; C:GO:0009505; C:GO:0016021	P:obsolete peroxidase reaction; P:response to oxidative stress; P:plant-type cell wall organization; P:hydrogen peroxide catabolic process; P:oxidation-reduction process; P:cellular oxidant detoxification; F:peroxidase activity; F:heme binding; F:metal ion binding; C:extracellular region; C:plant-type cell wall; C:integral component of membrane	EC:1.11.1.7	Peroxidase	gi|747096911|ref|XP_011096394.1|	AY837788.2	O22959.1	K00430
CL43889Contig1	peroxidase 10-like	P:GO:0006804; P:GO:0006979; P:GO:0042744; P:GO:0055114; P:GO:0098869; F:GO:0004601; F:GO:0020037; F:GO:0046872; C:GO:0005576	P:obsolete peroxidase reaction; P:response to oxidative stress; P:hydrogen peroxide catabolic process; P:oxidation-reduction process; P:cellular oxidant detoxification; F:peroxidase activity; F:heme binding; F:metal ion binding; C:extracellular region	EC:1.11.1.7	Peroxidase	gi|697156319|ref|XP_009586909.1|		Q9FX85.1	K00430
CL44030Contig1	peroxidase p7-like	P:GO:0006804; P:GO:0006979; P:GO:0042744; P:GO:0055114; P:GO:0098869; F:GO:0004601; F:GO:0020037; F:GO:0046872; C:GO:0005576	P:obsolete peroxidase reaction; P:response to oxidative stress; P:hydrogen peroxide catabolic process; P:oxidation-reduction process; P:cellular oxidant detoxification; F:peroxidase activity; F:heme binding; F:metal ion binding; C:extracellular region	EC:1.11.1.7	Peroxidase	gi|225446658|ref|XP_002281755.1|	XM_002457113.2	A7NY33.1	K00430
CL44265Contig1	cationic peroxidase 1-like	P:GO:0006804; P:GO:0006979; P:GO:0042744; P:GO:0055114; P:GO:0098869; F:GO:0004601; F:GO:0020037; F:GO:0046872; C:GO:0005576; C:GO:0016021	P:obsolete peroxidase reaction; P:response to oxidative stress; P:hydrogen peroxide catabolic process; P:oxidation-reduction process; P:cellular oxidant detoxification; F:peroxidase activity; F:heme binding; F:metal ion binding; C:extracellular region; C:integral component of membrane	EC:1.11.1.7	Peroxidase	gi|731398724|ref|XP_010653358.1|	XM_010043255.2	P22195.2	K00430
CL46535Contig1	peroxidase 51-like	P:GO:0006804; P:GO:0006979; P:GO:0042744; P:GO:0055114; P:GO:0098869; F:GO:0004601; F:GO:0020037; F:GO:0046872; C:GO:0005576	P:obsolete peroxidase reaction; P:response to oxidative stress; P:hydrogen peroxide catabolic process; P:oxidation-reduction process; P:cellular oxidant detoxification; F:peroxidase activity; F:heme binding; F:metal ion binding; C:extracellular region	EC:1.11.1.7	Peroxidase	gi|697190821|ref|XP_009604475.1|	XM_010088655.1	Q43873.1	K00430
CL4690Contig1	peroxidase 31-like	P:GO:0006804; P:GO:0006979; P:GO:0042744; P:GO:0055114; P:GO:0098869; F:GO:0004601; F:GO:0020037; F:GO:0046872; C:GO:0005576	P:obsolete peroxidase reaction; P:response to oxidative stress; P:hydrogen peroxide catabolic process; P:oxidation-reduction process; P:cellular oxidant detoxification; F:peroxidase activity; F:heme binding; F:metal ion binding; C:extracellular region	EC:1.11.1.7	Peroxidase	gi|1063478956|ref|XP_007036111.2|	XM_016028762.1	O23609.1	K00430
CL48361Contig1	peroxidase 57-like	P:GO:0006804; P:GO:0006979; P:GO:0042744; P:GO:0055114; P:GO:0098869; F:GO:0004601; F:GO:0020037; F:GO:0046872; C:GO:0005576	P:obsolete peroxidase reaction; P:response to oxidative stress; P:hydrogen peroxide catabolic process; P:oxidation-reduction process; P:cellular oxidant detoxification; F:peroxidase activity; F:heme binding; F:metal ion binding; C:extracellular region	EC:1.11.1.7	Peroxidase	gi|661874916|emb|CDP20371.1|	XM_020229846.1	Q93V93.1	K00430
CL50650Contig1	lignin-forming anionic peroxidase-like	P:GO:0006804; P:GO:0006979; P:GO:0042744; P:GO:0055114; P:GO:0098869; F:GO:0004601; F:GO:0020037; F:GO:0046872; C:GO:0005576	P:obsolete peroxidase reaction; P:response to oxidative stress; P:hydrogen peroxide catabolic process; P:oxidation-reduction process; P:cellular oxidant detoxification; F:peroxidase activity; F:heme binding; F:metal ion binding; C:extracellular region	EC:1.11.1.7	Peroxidase	gi|1137202211|gb|OMO72641.1|	XM_008462017.2	Q02200.1	K00430
CL50669Contig1	peroxidase 17-like	P:GO:0006804; P:GO:0006979; P:GO:0042744; P:GO:0055114; P:GO:0098869; F:GO:0004601; F:GO:0020037; F:GO:0046872; C:GO:0005576; C:GO:0005829	P:obsolete peroxidase reaction; P:response to oxidative stress; P:hydrogen peroxide catabolic process; P:oxidation-reduction process; P:cellular oxidant detoxification; F:peroxidase activity; F:heme binding; F:metal ion binding; C:extracellular region; C:cytosol	EC:1.11.1.7	Peroxidase	gi|1040829991|ref|XP_017229533.1|		Q9SJZ2.1	K00430
CL51157Contig1	peroxidase 48	P:GO:0006804; P:GO:0006979; P:GO:0008152; P:GO:0009664; F:GO:0004601; F:GO:0005488; C:GO:0009505	P:obsolete peroxidase reaction; P:response to oxidative stress; P:metabolic process; P:plant-type cell wall organization; F:peroxidase activity; F:binding; C:plant-type cell wall	EC:1.11.1.7	Peroxidase	gi|723685183|ref|XP_010318538.1|	XM_017334366.1	O81755.3	K00430
CL51929Contig1	peroxidase 29	P:GO:0006804; P:GO:0006979; F:GO:0004601; C:GO:0005576	P:obsolete peroxidase reaction; P:response to oxidative stress; F:peroxidase activity; C:extracellular region	EC:1.11.1.7	Peroxidase	gi|764564641|ref|XP_011461744.1|	XM_019325548.1	Q9LSP0.2	K00430
CL5816Contig1	peroxidase 55	P:GO:0006804; P:GO:0006979; P:GO:0042744; P:GO:0055114; P:GO:0098869; F:GO:0004601; F:GO:0020037; F:GO:0046872; C:GO:0005576	P:obsolete peroxidase reaction; P:response to oxidative stress; P:hydrogen peroxide catabolic process; P:oxidation-reduction process; P:cellular oxidant detoxification; F:peroxidase activity; F:heme binding; F:metal ion binding; C:extracellular region	EC:1.11.1.7	Peroxidase	gi|731418622|ref|XP_002274131.2|	XM_010455225.2	Q96509.1	K00430
CL7660Contig2	peroxidase 21	P:GO:0006804; P:GO:0006979; P:GO:0009664; P:GO:0042744; P:GO:0050832; P:GO:0055114; P:GO:0098869; F:GO:0004601; F:GO:0020037; F:GO:0046872; C:GO:0005576; C:GO:0005829; C:GO:0009505	P:obsolete peroxidase reaction; P:response to oxidative stress; P:plant-type cell wall organization; P:hydrogen peroxide catabolic process; P:defense response to fungus; P:oxidation-reduction process; P:cellular oxidant detoxification; F:peroxidase activity; F:heme binding; F:metal ion binding; C:extracellular region; C:cytosol; C:plant-type cell wall	EC:1.11.1.7	Peroxidase	gi|747093741|ref|XP_011094690.1|	XM_010109263.1	Q42580.1	K00430
ID_TRINITY_DN22489_c0_g1_i1	peroxidase 72	P:GO:0006804; P:GO:0006979; P:GO:0042744; P:GO:0055114; P:GO:0098869; F:GO:0004601; F:GO:0020037; F:GO:0046872; C:GO:0005576	P:obsolete peroxidase reaction; P:response to oxidative stress; P:hydrogen peroxide catabolic process; P:oxidation-reduction process; P:cellular oxidant detoxification; F:peroxidase activity; F:heme binding; F:metal ion binding; C:extracellular region	EC:1.11.1.7	Peroxidase	gi|719988591|ref|XP_010252386.1|	XM_022919626.1	Q9FJZ9.1	K00430
PB_1001_1	peroxidase 15-like	P:GO:0006804; P:GO:0006979; P:GO:0042744; P:GO:0055114; P:GO:0098869; F:GO:0004601; F:GO:0020037; F:GO:0046872; C:GO:0005576	P:obsolete peroxidase reaction; P:response to oxidative stress; P:hydrogen peroxide catabolic process; P:oxidation-reduction process; P:cellular oxidant detoxification; F:peroxidase activity; F:heme binding; F:metal ion binding; C:extracellular region	EC:1.11.1.7	Peroxidase	gi|645215334|ref|XP_008228153.1|	XM_023108051.1	Q9LEH3.1	K00430
PB_10058_1	peroxidase 63-like	P:GO:0006804; P:GO:0006979; P:GO:0042744; P:GO:0055114; P:GO:0098869; F:GO:0004601; F:GO:0020037; F:GO:0046872; C:GO:0005576	P:obsolete peroxidase reaction; P:response to oxidative stress; P:hydrogen peroxide catabolic process; P:oxidation-reduction process; P:cellular oxidant detoxification; F:peroxidase activity; F:heme binding; F:metal ion binding; C:extracellular region	EC:1.11.1.7	Peroxidase	gi|1111088675|ref|XP_019231581.1|	KP143761.1	Q9FL16.1	K00430
PB_10124_1	peroxidase 46	P:GO:0006804; P:GO:0006979; P:GO:0042744; P:GO:0055114; P:GO:0098869; F:GO:0004601; F:GO:0020037; F:GO:0046872; C:GO:0005576	P:obsolete peroxidase reaction; P:response to oxidative stress; P:hydrogen peroxide catabolic process; P:oxidation-reduction process; P:cellular oxidant detoxification; F:peroxidase activity; F:heme binding; F:metal ion binding; C:extracellular region	EC:1.11.1.7	Peroxidase	gi|1276254411|gb|PIN12457.1|	XM_022868008.1	O81772.1	K00430
PB_10127_1	bacterial-induced peroxidase	P:GO:0006804; P:GO:0006979; P:GO:0009664; P:GO:0042744; P:GO:0055114; P:GO:0098869; F:GO:0004601; F:GO:0020037; F:GO:0046872; C:GO:0005576; C:GO:0009505; C:GO:0016021	P:obsolete peroxidase reaction; P:response to oxidative stress; P:plant-type cell wall organization; P:hydrogen peroxide catabolic process; P:oxidation-reduction process; P:cellular oxidant detoxification; F:peroxidase activity; F:heme binding; F:metal ion binding; C:extracellular region; C:plant-type cell wall; C:integral component of membrane	EC:1.11.1.7	Peroxidase	gi|906847345|ref|NP_001233970.2|		Q9XIV8.1	K00430
PB_10230_1	peroxidase 3-like	P:GO:0006804; P:GO:0006979; P:GO:0009664; P:GO:0042744; P:GO:0055114; P:GO:0098869; F:GO:0004601; F:GO:0020037; F:GO:0046872; C:GO:0005576; C:GO:0009505	P:obsolete peroxidase reaction; P:response to oxidative stress; P:plant-type cell wall organization; P:hydrogen peroxide catabolic process; P:oxidation-reduction process; P:cellular oxidant detoxification; F:peroxidase activity; F:heme binding; F:metal ion binding; C:extracellular region; C:plant-type cell wall	EC:1.11.1.7	Peroxidase	gi|1228943816|ref|XP_022021146.1|	XM_019385380.1	O23044.1	K00430
PB_3047_1	lignin-forming anionic peroxidase-like	P:GO:0006804; P:GO:0006979; P:GO:0042744; P:GO:0055114; P:GO:0098869; F:GO:0004601; F:GO:0020037; F:GO:0046872; C:GO:0005576	P:obsolete peroxidase reaction; P:response to oxidative stress; P:hydrogen peroxide catabolic process; P:oxidation-reduction process; P:cellular oxidant detoxification; F:peroxidase activity; F:heme binding; F:metal ion binding; C:extracellular region	EC:1.11.1.7	Peroxidase	gi|1269927243|ref|XP_022775703.1|	XM_017577639.1	Q02200.1	K00430
PB_5619_2	peroxidase 42	P:GO:0006804; P:GO:0006979; P:GO:0009664; P:GO:0042744; P:GO:0055114; P:GO:0098869; F:GO:0004601; F:GO:0020037; F:GO:0046872; C:GO:0005576; C:GO:0009505	P:obsolete peroxidase reaction; P:response to oxidative stress; P:plant-type cell wall organization; P:hydrogen peroxide catabolic process; P:oxidation-reduction process; P:cellular oxidant detoxification; F:peroxidase activity; F:heme binding; F:metal ion binding; C:extracellular region; C:plant-type cell wall	EC:1.11.1.7	Peroxidase	gi|1023977230|gb|KZV19684.1|	XM_006467375.2	Q9SB81.2	K00430
PB_5620_1	peroxidase 42	P:GO:0006804; P:GO:0006979; P:GO:0009664; P:GO:0042744; P:GO:0055114; P:GO:0098869; F:GO:0004601; F:GO:0020037; F:GO:0046872; C:GO:0005576; C:GO:0009505	P:obsolete peroxidase reaction; P:response to oxidative stress; P:plant-type cell wall organization; P:hydrogen peroxide catabolic process; P:oxidation-reduction process; P:cellular oxidant detoxification; F:peroxidase activity; F:heme binding; F:metal ion binding; C:extracellular region; C:plant-type cell wall	EC:1.11.1.7	Peroxidase	gi|1023977230|gb|KZV19684.1|	XM_006467375.2	Q9SB81.2	K00430
PB_6657_1	peroxidase 43-like	P:GO:0006804; P:GO:0006979; P:GO:0042744; P:GO:0055114; P:GO:0098869; F:GO:0004601; F:GO:0020037; F:GO:0046872; C:GO:0005576	P:obsolete peroxidase reaction; P:response to oxidative stress; P:hydrogen peroxide catabolic process; P:oxidation-reduction process; P:cellular oxidant detoxification; F:peroxidase activity; F:heme binding; F:metal ion binding; C:extracellular region	EC:1.11.1.7	Peroxidase	gi|1204907489|ref|XP_021286113.1|	XM_022132810.1	Q9SZH2.2	K00430
PB_6972_1	peroxidase 9	P:GO:0008152; P:GO:0009987; P:GO:0050896; F:GO:0005488; F:GO:0016491	P:metabolic process; P:cellular process; P:response to stimulus; F:binding; F:oxidoreductase activity			gi|1137205601|gb|OMO75259.1|	XM_022039534.1	Q96512.1	K00430
PB_928_1	peroxidase 12-like	P:GO:0006804; P:GO:0006979; P:GO:0042744; P:GO:0055114; P:GO:0098869; F:GO:0004601; F:GO:0020037; F:GO:0046872; C:GO:0005576	P:obsolete peroxidase reaction; P:response to oxidative stress; P:hydrogen peroxide catabolic process; P:oxidation-reduction process; P:cellular oxidant detoxification; F:peroxidase activity; F:heme binding; F:metal ion binding; C:extracellular region	EC:1.11.1.7	Peroxidase	gi|1220077892|ref|XP_021804422.1|	XM_006847060.3	Q96520.1	K00430
PB_9784_1	peroxidase 12-like	P:GO:0006804; P:GO:0006979; P:GO:0009664; P:GO:0042744; P:GO:0055114; P:GO:0098869; F:GO:0004601; F:GO:0020037; F:GO:0046872; C:GO:0005576; C:GO:0009505	P:obsolete peroxidase reaction; P:response to oxidative stress; P:plant-type cell wall organization; P:hydrogen peroxide catabolic process; P:oxidation-reduction process; P:cellular oxidant detoxification; F:peroxidase activity; F:heme binding; F:metal ion binding; C:extracellular region; C:plant-type cell wall	EC:1.11.1.7	Peroxidase	gi|218138216|gb|ACK57683.1|	CP018157.1	Q96520.1	K00430
CL10944Contig1	glutathione peroxidase	P:GO:0006749; P:GO:0006804; P:GO:0006979; P:GO:0055114; P:GO:0098869; F:GO:0004602; F:GO:0046872; C:GO:0005634; C:GO:0005829	P:glutathione metabolic process; P:obsolete peroxidase reaction; P:response to oxidative stress; P:oxidation-reduction process; P:cellular oxidant detoxification; F:glutathione peroxidase activity; F:metal ion binding; C:nucleus; C:cytosol	EC:1.11.1.9	Glutathione peroxidase	gi|698500843|ref|XP_009796153.1|	XM_011074236.2	Q8LBU2.1	K00432
CL12201Contig1	probable glutathione peroxidase 5	P:GO:0006749; P:GO:0006804; P:GO:0006979; P:GO:0055114; P:GO:0098869; F:GO:0004602	P:glutathione metabolic process; P:obsolete peroxidase reaction; P:response to oxidative stress; P:oxidation-reduction process; P:cellular oxidant detoxification; F:glutathione peroxidase activity	EC:1.11.1.9	Glutathione peroxidase	gi|1315966908|dbj|GAY40731.1|		Q8L910.1	K00432
CL12337Contig1	glutathione peroxidase	P:GO:0006749; P:GO:0006804; P:GO:0006979; P:GO:0055114; P:GO:0098869; F:GO:0004602; F:GO:0046872; C:GO:0005634; C:GO:0005829	P:glutathione metabolic process; P:obsolete peroxidase reaction; P:response to oxidative stress; P:oxidation-reduction process; P:cellular oxidant detoxification; F:glutathione peroxidase activity; F:metal ion binding; C:nucleus; C:cytosol	EC:1.11.1.9	Glutathione peroxidase	gi|1111026242|ref|XP_019264207.1|	XM_011074236.2	Q8LBU2.1	K00432
CL13510Contig1	probable glutathione peroxidase 5	P:GO:0006749; P:GO:0006804; P:GO:0006979; P:GO:0055114; P:GO:0098869; F:GO:0004602	P:glutathione metabolic process; P:obsolete peroxidase reaction; P:response to oxidative stress; P:oxidation-reduction process; P:cellular oxidant detoxification; F:glutathione peroxidase activity	EC:1.11.1.9	Glutathione peroxidase	gi|1315966908|dbj|GAY40731.1|	CP000961.1	Q9LYB4.1	K00432
CL374Contig4	probable glutathione peroxidase 5	P:GO:0006749; P:GO:0006804; P:GO:0006979; P:GO:0055114; P:GO:0098869; F:GO:0004602	P:glutathione metabolic process; P:obsolete peroxidase reaction; P:response to oxidative stress; P:oxidation-reduction process; P:cellular oxidant detoxification; F:glutathione peroxidase activity	EC:1.11.1.9	Glutathione peroxidase	gi|1025266498|ref|XP_016492472.1|	XM_010257572.2	Q8L910.1	K00432
CL374Contig6	probable glutathione peroxidase 5	P:GO:0006749; P:GO:0006804; P:GO:0006979; P:GO:0055114; P:GO:0098869; F:GO:0004602	P:glutathione metabolic process; P:obsolete peroxidase reaction; P:response to oxidative stress; P:oxidation-reduction process; P:cellular oxidant detoxification; F:glutathione peroxidase activity	EC:1.11.1.9	Glutathione peroxidase	gi|697094177|ref|XP_009601150.1|	XM_010257572.2	Q8L910.1	K00432
CL374Contig7	probable glutathione peroxidase 5	P:GO:0006804; P:GO:0006979; F:GO:0004601	P:obsolete peroxidase reaction; P:response to oxidative stress; F:peroxidase activity	EC:1.11.1.7	Peroxidase	gi|697094177|ref|XP_009601150.1|	XM_010257572.2	Q8L910.1	K00432
CL50610Contig1	probable glutathione peroxidase 5	P:GO:0006749; P:GO:0006804; P:GO:0006979; P:GO:0055114; P:GO:0098869; F:GO:0004602	P:glutathione metabolic process; P:obsolete peroxidase reaction; P:response to oxidative stress; P:oxidation-reduction process; P:cellular oxidant detoxification; F:glutathione peroxidase activity	EC:1.11.1.9	Glutathione peroxidase	gi|1315966908|dbj|GAY40731.1|		Q8L910.1	K00432
ID_TRINITY_DN3071_c0_g1_i1	glutathione peroxidase	P:GO:0006749; P:GO:0006804; P:GO:0006979; P:GO:0055114; P:GO:0098869; F:GO:0004602; F:GO:0046872; C:GO:0005634; C:GO:0005829	P:glutathione metabolic process; P:obsolete peroxidase reaction; P:response to oxidative stress; P:oxidation-reduction process; P:cellular oxidant detoxification; F:glutathione peroxidase activity; F:metal ion binding; C:nucleus; C:cytosol	EC:1.11.1.9	Glutathione peroxidase	gi|698500843|ref|XP_009796153.1|	XM_011074236.2	Q8LBU2.1	K00432
IFL_TRINITY_DN1980_c0_g1_i12	glutathione peroxidase	P:GO:0006749; P:GO:0006804; P:GO:0006979; P:GO:0055114; P:GO:0098869; F:GO:0004602; F:GO:0046872; C:GO:0005634; C:GO:0005829	P:glutathione metabolic process; P:obsolete peroxidase reaction; P:response to oxidative stress; P:oxidation-reduction process; P:cellular oxidant detoxification; F:glutathione peroxidase activity; F:metal ion binding; C:nucleus; C:cytosol	EC:1.11.1.9	Glutathione peroxidase	gi|698500843|ref|XP_009796153.1|	XM_011074236.2	Q8LBU2.1	K00432
IFL_TRINITY_DN9582_c0_g1_i5	probable glutathione peroxidase 5	P:GO:0006749; P:GO:0006804; P:GO:0006979; P:GO:0055114; P:GO:0098869; F:GO:0004602	P:glutathione metabolic process; P:obsolete peroxidase reaction; P:response to oxidative stress; P:oxidation-reduction process; P:cellular oxidant detoxification; F:glutathione peroxidase activity	EC:1.11.1.9	Glutathione peroxidase	gi|1315966908|dbj|GAY40731.1|	CP000961.1	Q9LYB4.1	K00432
PB_10211_1	phospholipid hydroperoxide glutathione peroxidase chloroplastic	P:GO:0006749; P:GO:0006804; P:GO:0006979; P:GO:0055114; P:GO:0098869; F:GO:0004602	P:glutathione metabolic process; P:obsolete peroxidase reaction; P:response to oxidative stress; P:oxidation-reduction process; P:cellular oxidant detoxification; F:glutathione peroxidase activity	EC:1.11.1.9	Glutathione peroxidase	gi|1220069264|ref|XP_021821043.1|	XM_022894606.1	P52032.2	K00432
PB_11076_1	probable phospholipid hydroperoxide glutathione peroxidase	P:GO:0006749; P:GO:0006804; P:GO:0006979; P:GO:0055114; P:GO:0098869; F:GO:0004602	P:glutathione metabolic process; P:obsolete peroxidase reaction; P:response to oxidative stress; P:oxidation-reduction process; P:cellular oxidant detoxification; F:glutathione peroxidase activity	EC:1.11.1.9	Glutathione peroxidase	gi|1040843515|ref|XP_017234992.1|	XM_022039630.1	Q9LEF0.1	K00432
PB_3429_1	probable phospholipid hydroperoxide glutathione peroxidase	P:GO:0006749; P:GO:0006804; P:GO:0006979; P:GO:0055114; P:GO:0098869; F:GO:0004602	P:glutathione metabolic process; P:obsolete peroxidase reaction; P:response to oxidative stress; P:oxidation-reduction process; P:cellular oxidant detoxification; F:glutathione peroxidase activity	EC:1.11.1.9	Glutathione peroxidase	gi|1279094758|ref|XP_022849701.1|	HM003262.1	Q06652.1	K00432
CL16604Contig1	l-ascorbate peroxidase 6	P:GO:0006804; P:GO:0006979; P:GO:0009845; P:GO:0010431; P:GO:0055114; P:GO:0098869; F:GO:0004601; F:GO:0020037	P:obsolete peroxidase reaction; P:response to oxidative stress; P:seed germination; P:seed maturation; P:oxidation-reduction process; P:cellular oxidant detoxification; F:peroxidase activity; F:heme binding	EC:1.11.1.7	Peroxidase	gi|225430293|ref|XP_002282677.1|	JN382012.1	Q8GY91.1	K00434
CL2915Contig1	l-ascorbate peroxidase	P:GO:0006804; P:GO:0006979; P:GO:0009735; P:GO:0019852; P:GO:0042744; P:GO:0055114; P:GO:0098869; F:GO:0016688; F:GO:0020037; F:GO:0046872; C:GO:0005739; C:GO:0005774; C:GO:0005777; C:GO:0009506; C:GO:0009941; C:GO:0016021	P:obsolete peroxidase reaction; P:response to oxidative stress; P:response to cytokinin; P:L-ascorbic acid metabolic process; P:hydrogen peroxide catabolic process; P:oxidation-reduction process; P:cellular oxidant detoxification; F:L-ascorbate peroxidase activity; F:heme binding; F:metal ion binding; C:mitochondrion; C:vacuolar membrane; C:peroxisome; C:plasmodesma; C:chloroplast envelope; C:int…	EC:1.11.1.11	L-ascorbate peroxidase	gi|922359121|ref|XP_013453563.1|	XM_009614294.2	Q0JEQ2.1	K00434
CL5019Contig1	l-ascorbate peroxidase 6	P:GO:0006804; P:GO:0006979; P:GO:0009845; P:GO:0010431; P:GO:0055114; P:GO:0098869; F:GO:0004601; F:GO:0020037	P:obsolete peroxidase reaction; P:response to oxidative stress; P:seed germination; P:seed maturation; P:oxidation-reduction process; P:cellular oxidant detoxification; F:peroxidase activity; F:heme binding	EC:1.11.1.7	Peroxidase	gi|225430293|ref|XP_002282677.1|	JN382012.1	Q8GY91.1	K00434
CL50382Contig1	l-ascorbate peroxidase 6	P:GO:0006804; P:GO:0006979; P:GO:0009845; P:GO:0010431; P:GO:0055114; P:GO:0098869; F:GO:0004601; F:GO:0020037	P:obsolete peroxidase reaction; P:response to oxidative stress; P:seed germination; P:seed maturation; P:oxidation-reduction process; P:cellular oxidant detoxification; F:peroxidase activity; F:heme binding	EC:1.11.1.7	Peroxidase	gi|225430293|ref|XP_002282677.1|	JN382012.1	Q8GY91.1	K00434
ID_TRINITY_DN12267_c0_g1_i6	probable l-ascorbate peroxidase chloroplastic isoform x1	P:GO:0006804; P:GO:0006979; P:GO:0055114; P:GO:0098869; F:GO:0004601; F:GO:0020037; C:GO:0016021	P:obsolete peroxidase reaction; P:response to oxidative stress; P:oxidation-reduction process; P:cellular oxidant detoxification; F:peroxidase activity; F:heme binding; C:integral component of membrane	EC:1.11.1.7	Peroxidase	gi|571452182|ref|XP_003523435.2|	XM_011071197.2	Q42593.2	K00434
ISE_TRINITY_DN7579_c0_g1_i3	probable l-ascorbate peroxidase chloroplastic isoform x1	P:GO:0006804; P:GO:0006979; P:GO:0019852; P:GO:0055114; P:GO:0098869; F:GO:0016688; F:GO:0020037; C:GO:0016021	P:obsolete peroxidase reaction; P:response to oxidative stress; P:L-ascorbic acid metabolic process; P:oxidation-reduction process; P:cellular oxidant detoxification; F:L-ascorbate peroxidase activity; F:heme binding; C:integral component of membrane	EC:1.11.1.11	L-ascorbate peroxidase	gi|571452182|ref|XP_003523435.2|	XM_003526592.3	Q42593.2	K00434
PB_186_1	l-ascorbate peroxidase peroxisomal	P:GO:0006804; P:GO:0006979; P:GO:0019852; P:GO:0055114; P:GO:0098869; F:GO:0016688; F:GO:0020037; C:GO:0016021	P:obsolete peroxidase reaction; P:response to oxidative stress; P:L-ascorbic acid metabolic process; P:oxidation-reduction process; P:cellular oxidant detoxification; F:L-ascorbate peroxidase activity; F:heme binding; C:integral component of membrane	EC:1.11.1.11	L-ascorbate peroxidase	gi|1228953885|ref|XP_022025535.1|	XM_017777966.1	Q42564.1	K00434
PB_4664_1	thylakoid lumenal 29 kda chloroplastic	P:GO:0006804; P:GO:0006979; P:GO:0019852; P:GO:0055114; P:GO:0098869; F:GO:0016688; F:GO:0020037; C:GO:0005634; C:GO:0009535; C:GO:0009543	P:obsolete peroxidase reaction; P:response to oxidative stress; P:L-ascorbic acid metabolic process; P:oxidation-reduction process; P:cellular oxidant detoxification; F:L-ascorbate peroxidase activity; F:heme binding; C:nucleus; C:chloroplast thylakoid membrane; C:chloroplast thylakoid lumen	EC:1.11.1.11	L-ascorbate peroxidase	gi|821325069|ref|NP_001295711.1|	XM_006472494.2	Q9THX6.1	K00434
PB_5183_1	l-ascorbate cytosolic	P:GO:0006804; P:GO:0006979; P:GO:0019852; P:GO:0055114; P:GO:0098869; F:GO:0016688; F:GO:0020037	P:obsolete peroxidase reaction; P:response to oxidative stress; P:L-ascorbic acid metabolic process; P:oxidation-reduction process; P:cellular oxidant detoxification; F:L-ascorbate peroxidase activity; F:heme binding	EC:1.11.1.11	L-ascorbate peroxidase	gi|90658814|gb|ABD97259.1|	XM_016833118.1	P48534.2	K00434
PB_5327_1	probable l-ascorbate peroxidase chloroplastic isoform x1	P:GO:0006804; P:GO:0006979; P:GO:0019852; P:GO:0055114; P:GO:0098869; F:GO:0016688; F:GO:0020037; C:GO:0016021	P:obsolete peroxidase reaction; P:response to oxidative stress; P:L-ascorbic acid metabolic process; P:oxidation-reduction process; P:cellular oxidant detoxification; F:L-ascorbate peroxidase activity; F:heme binding; C:integral component of membrane	EC:1.11.1.11	L-ascorbate peroxidase	gi|1111041688|ref|XP_019227780.1|	XM_006363826.2	Q42593.2	K00434
PB_5328_1	probable l-ascorbate peroxidase chloroplastic isoform x1	P:GO:0006804; P:GO:0006979; P:GO:0019852; P:GO:0055114; P:GO:0098869; F:GO:0016688; F:GO:0020037; C:GO:0016021	P:obsolete peroxidase reaction; P:response to oxidative stress; P:L-ascorbic acid metabolic process; P:oxidation-reduction process; P:cellular oxidant detoxification; F:L-ascorbate peroxidase activity; F:heme binding; C:integral component of membrane	EC:1.11.1.11	L-ascorbate peroxidase	gi|1111041688|ref|XP_019227780.1|	XM_006363826.2	Q42593.2	K00434
PB_9881_1	probable l-ascorbate peroxidase chloroplastic isoform x2	P:GO:0006804; P:GO:0006979; P:GO:0055114; P:GO:0098869; F:GO:0004601; F:GO:0020037; C:GO:0016021	P:obsolete peroxidase reaction; P:response to oxidative stress; P:oxidation-reduction process; P:cellular oxidant detoxification; F:peroxidase activity; F:heme binding; C:integral component of membrane	EC:1.11.1.7	Peroxidase	gi|1009136807|ref|XP_015885724.1|	XM_014646915.2	Q42592.2	K00434
PB_8895_1	homogentisate -dioxygenase	P:GO:0006559; P:GO:0006572; P:GO:0042207; P:GO:0055114; P:GO:1902000; F:GO:0004411; C:GO:0005829	P:L-phenylalanine catabolic process; P:tyrosine catabolic process; P:styrene catabolic process; P:oxidation-reduction process; P:homogentisate catabolic process; F:homogentisate 1,2-dioxygenase activity; C:cytosol	EC:1.13.11.5	Homogentisate 1,2-dioxygenase	gi|565386276|ref|XP_006358956.1|	XM_002518341.2	Q9ZRA2.2	K00451
PB_1557_6	linoleate 13s-lipoxygenase 2- chloroplastic-like	P:GO:0031408; P:GO:0055114; F:GO:0016702; F:GO:0046872	P:oxylipin biosynthetic process; P:oxidation-reduction process; F:oxidoreductase activity, acting on single donors with incorporation of molecular oxygen, incorporation of two atoms of oxygen; F:metal ion binding	EC:1.13.11.0		gi|1207206894|gb|ASA47796.1|	XM_022293053.1	O24370.1	K00454
PB_2225_3	linoleate 13s-lipoxygenase 2- chloroplastic-like	P:GO:0006633; F:GO:0016165; C:GO:0009579; C:GO:0044434	P:fatty acid biosynthetic process; F:linoleate 13S-lipoxygenase activity; C:thylakoid; C:obsolete chloroplast part	EC:1.13.11.12	Linoleate 13S-lipoxygenase	gi|308943877|gb|ADO51752.1|	XM_010675272.2	O24370.1	K00454
PB_2474_1	linoleate 13s-lipoxygenase 3- chloroplastic-like	P:GO:0031408; P:GO:0055114; F:GO:0016702; F:GO:0046872	P:oxylipin biosynthetic process; P:oxidation-reduction process; F:oxidoreductase activity, acting on single donors with incorporation of molecular oxygen, incorporation of two atoms of oxygen; F:metal ion binding	EC:1.13.11.0		gi|697114130|ref|XP_009610964.1|	XM_023097923.1	O24371.1	K00454
PB_2475_1	linoleate 13s-lipoxygenase 3- chloroplastic	P:GO:0031408; P:GO:0055114; F:GO:0016702; F:GO:0046872	P:oxylipin biosynthetic process; P:oxidation-reduction process; F:oxidoreductase activity, acting on single donors with incorporation of molecular oxygen, incorporation of two atoms of oxygen; F:metal ion binding	EC:1.13.11.0		gi|697114130|ref|XP_009610964.1|	XM_023097923.1	O24371.1	K00454
PB_9241_1	4-hydroxyphenylpyruvate dioxygenase	P:GO:0006558; P:GO:0006570; P:GO:0055114; F:GO:0003868; F:GO:0046872	P:L-phenylalanine metabolic process; P:tyrosine metabolic process; P:oxidation-reduction process; F:4-hydroxyphenylpyruvate dioxygenase activity; F:metal ion binding	EC:1.13.11.27	4-hydroxyphenylpyruvate dioxygenase	gi|1280994860|ref|XP_022981101.1|	KM460829.1	O23920.1	K00457
CL1126Contig1	carotenoid (9 )-cleavage dioxygenase 1-like	F:GO:0005488	F:binding			gi|147765318|emb|CAN66950.1|		Q8LP17.1	K00465
CL1126Contig2	carotenoid (9 )-cleavage dioxygenase 1-like	F:GO:0005488	F:binding			gi|731385430|ref|XP_010648499.1|	XM_010104085.1	Q84KG5.1	K00465
IFL_TRINITY_DN9494_c0_g1_i11	carotenoid (9 )-cleavage dioxygenase 1-like	F:GO:0005488	F:binding			gi|147765318|emb|CAN66950.1|	XM_010104085.1	Q8LP17.1	K00465
PB_5014_1	carotenoid cleavage dioxygenase 1	P:GO:0055114; F:GO:0016702	P:oxidation-reduction process; F:oxidoreductase activity, acting on single donors with incorporation of molecular oxygen, incorporation of two atoms of oxygen	EC:1.13.11.0		gi|946714427|dbj|BAT32878.1|	KX905096.1	Q84KG5.1	K00465
CL7395Contig1	inositol oxygenase 1-like	P:GO:0019310; P:GO:0055114; F:GO:0005506; F:GO:0050113; C:GO:0005737	P:inositol catabolic process; P:oxidation-reduction process; F:iron ion binding; F:inositol oxygenase activity; C:cytoplasm	EC:1.13.99.1	Inositol oxygenase	gi|1276271542|gb|PIN26930.1|	XM_002283083.4	Q5Z8T3.1	K00469
CL10787Contig1	probable prolyl 4-hydroxylase 6	P:GO:0055114; F:GO:0005506; F:GO:0016705; F:GO:0031418	P:oxidation-reduction process; F:iron ion binding; F:oxidoreductase activity, acting on paired donors, with incorporation or reduction of molecular oxygen; F:L-ascorbic acid binding			gi|1279066119|ref|XP_022894999.1|		Q8L970.1	K00472
CL24657Contig1	probable prolyl 4-hydroxylase 12 isoform x1	F:GO:0016491	F:oxidoreductase activity			gi|1009122651|ref|XP_015878116.1|	XM_020695307.1	Q8L970.1	K00472
CL25935Contig1	prolyl 4-hydroxylase 1 isoform x1	P:GO:0006525; P:GO:0006560; P:GO:0018401; P:GO:0055114; F:GO:0004656; F:GO:0005506; F:GO:0031418; C:GO:0005794; C:GO:0016021	P:arginine metabolic process; P:proline metabolic process; P:peptidyl-proline hydroxylation to 4-hydroxy-L-proline; P:oxidation-reduction process; F:procollagen-proline 4-dioxygenase activity; F:iron ion binding; F:L-ascorbic acid binding; C:Golgi apparatus; C:integral component of membrane	EC:1.14.11.2	Procollagen-proline 4-dioxygenase	gi|1040835284|ref|XP_017231411.1|	XM_010244380.1	Q9ZW86.1	K00472
CL4389Contig1	probable prolyl 4-hydroxylase 12 isoform x5	F:GO:0016491; F:GO:0043167	F:oxidoreductase activity; F:ion binding			gi|731424061|ref|XP_010662721.1|	XM_020695306.1	Q8GXT7.1	K00472
CL43957Contig1	prolyl 4-hydroxylase 1 isoform x2	P:GO:0055114; F:GO:0005506; F:GO:0016705; F:GO:0031418; F:GO:0051213; C:GO:0016021	P:oxidation-reduction process; F:iron ion binding; F:oxidoreductase activity, acting on paired donors, with incorporation or reduction of molecular oxygen; F:L-ascorbic acid binding; F:dioxygenase activity; C:integral component of membrane			gi|1216966661|ref|XP_021679960.1|	XM_010244376.1	Q9ZW86.1	K00472
CL51476Contig1						gi|1009122651|ref|XP_015878116.1|	XM_020695307.1	Q8GXT7.1	K00472
PB_10004_1	probable prolyl 4-hydroxylase 7	P:GO:0055114; F:GO:0005506; F:GO:0016705; F:GO:0031418	P:oxidation-reduction process; F:iron ion binding; F:oxidoreductase activity, acting on paired donors, with incorporation or reduction of molecular oxygen; F:L-ascorbic acid binding			gi|719965215|ref|XP_010255777.1|	XM_021799067.1	Q8L970.1	K00472
PB_10051_1	probable prolyl 4-hydroxylase 10	P:GO:0006525; P:GO:0006560; P:GO:0018401; P:GO:0055114; F:GO:0004656; F:GO:0005506; F:GO:0031418; C:GO:0005789; C:GO:0016021	P:arginine metabolic process; P:proline metabolic process; P:peptidyl-proline hydroxylation to 4-hydroxy-L-proline; P:oxidation-reduction process; F:procollagen-proline 4-dioxygenase activity; F:iron ion binding; F:L-ascorbic acid binding; C:endoplasmic reticulum membrane; C:integral component of membrane	EC:1.14.11.2	Procollagen-proline 4-dioxygenase	gi|1026028354|ref|XP_016560431.1|	XM_017324124.1	F4JZ24.1	K00472
PB_10191_1	probable prolyl 4-hydroxylase 4	P:GO:0006525; P:GO:0006560; P:GO:0018401; P:GO:0055114; F:GO:0004656; F:GO:0005506; F:GO:0031418	P:arginine metabolic process; P:proline metabolic process; P:peptidyl-proline hydroxylation to 4-hydroxy-L-proline; P:oxidation-reduction process; F:procollagen-proline 4-dioxygenase activity; F:iron ion binding; F:L-ascorbic acid binding	EC:1.14.11.2	Procollagen-proline 4-dioxygenase	gi|255551575|ref|XP_002516833.1|	XM_023150505.1	Q8LAN3.1	K00472
PB_9680_1	probable prolyl 4-hydroxylase 9	P:GO:0055114; F:GO:0005506; F:GO:0016705; F:GO:0031418; C:GO:0016021	P:oxidation-reduction process; F:iron ion binding; F:oxidoreductase activity, acting on paired donors, with incorporation or reduction of molecular oxygen; F:L-ascorbic acid binding; C:integral component of membrane			gi|1011995519|ref|XP_015956578.1|	XM_002533118.2	Q8VZJ7.1	K00472
PB_9970_1	probable prolyl 4-hydroxylase 3	P:GO:0055114; F:GO:0005506; F:GO:0016705; F:GO:0031418; C:GO:0016021	P:oxidation-reduction process; F:iron ion binding; F:oxidoreductase activity, acting on paired donors, with incorporation or reduction of molecular oxygen; F:L-ascorbic acid binding; C:integral component of membrane			gi|1279111588|ref|XP_022880035.1|	XM_010500161.2	Q9LN20.1	K00472
PB_6327_1	flavanone 3-hydroxylase	P:GO:0009416; P:GO:0009813; P:GO:0055114; F:GO:0045486; F:GO:0046872	P:response to light stimulus; P:flavonoid biosynthetic process; P:oxidation-reduction process; F:naringenin 3-dioxygenase activity; F:metal ion binding	EC:1.14.11.9	Flavanone 3-dioxygenase	gi|325551317|gb|ADZ28514.1|	FQ391986.1	Q9S818.1	K00475
CL16419Contig1						gi|1117310060|ref|XP_019434833.1|		Q9ZVF6.2	K00477
CL4082Contig3	phytanoyl- dioxygenase	P:GO:0055114; F:GO:0051213	P:oxidation-reduction process; F:dioxygenase activity			gi|1322360110|gb|PLY67343.1|	XM_016342736.2	Q9ZVF6.2	K00477
IFL_TRINITY_DN1863_c0_g1_i6						gi|1322360110|gb|PLY67343.1|	XM_016342736.2	Q9ZVF6.2	K00477
CL17162Contig1	probable indole-3-pyruvate monooxygenase yucca3	P:GO:0055114; F:GO:0004499; F:GO:0050660; F:GO:0050661	P:oxidation-reduction process; F:N,N-dimethylaniline monooxygenase activity; F:flavin adenine dinucleotide binding; F:NADP binding	EC:1.14.13.8	Flavin-containing monooxygenase	gi|1109282652|ref|XP_019165679.1|	XM_010524218.1	Q9SVU0.1	K00485
CL26248Contig1	probable flavin-containing monooxygenase 1	P:GO:0055114; F:GO:0004499; F:GO:0050660; F:GO:0050661	P:oxidation-reduction process; F:N,N-dimethylaniline monooxygenase activity; F:flavin adenine dinucleotide binding; F:NADP binding	EC:1.14.13.8	Flavin-containing monooxygenase	gi|747092496|ref|XP_011094017.1|	XM_021996711.1	Q9LMA1.1	K00485
CL37387Contig1	probable flavin-containing monooxygenase 1	P:GO:0055114; F:GO:0000166; F:GO:0004497; F:GO:0050662	P:oxidation-reduction process; F:nucleotide binding; F:monooxygenase activity; F:coenzyme binding			gi|661885886|emb|CDP10503.1|	XM_017758347.1	Q9LMA1.1	K00485
IFL_TRINITY_DN12326_c0_g1_i9	probable indole-3-pyruvate monooxygenase yucca8	P:GO:0055114; F:GO:0004499; F:GO:0050660; F:GO:0050661; C:GO:0016021	P:oxidation-reduction process; F:N,N-dimethylaniline monooxygenase activity; F:flavin adenine dinucleotide binding; F:NADP binding; C:integral component of membrane	EC:1.14.13.8	Flavin-containing monooxygenase	gi|747066887|ref|XP_011080140.1|	XM_012973574.1	Q9SVU0.1	K00485
PB_9372_1	flavin-containing monooxygenase fmo gs-ox-like 2	P:GO:0055114; F:GO:0000166; F:GO:0004497; F:GO:0050662	P:oxidation-reduction process; F:nucleotide binding; F:monooxygenase activity; F:coenzyme binding			gi|1109195302|ref|XP_019189030.1|	XM_021954605.1	Q9SXD5.2	K00485
PB_2615_1	trans-cinnamate 4-monooxygenase	P:GO:0006558; P:GO:0009805; P:GO:0009809; P:GO:0009811; P:GO:0055114; F:GO:0005506; F:GO:0016710; F:GO:0020037; C:GO:0016021	P:L-phenylalanine metabolic process; P:coumarin biosynthetic process; P:lignin biosynthetic process; P:stilbene biosynthetic process; P:oxidation-reduction process; F:iron ion binding; F:trans-cinnamate 4-monooxygenase activity; F:heme binding; C:integral component of membrane	EC:1.14.13.11	Acting on paired donors, with incorporation or reduction of molecular oxygen. The oxygen incorporated need not be derived from O(2)	gi|927092641|gb|ALD83478.1|	XM_022115130.1	P48522.1	K00487
PB_8303_1	trans-cinnamate 4-monooxygenase	P:GO:0006558; P:GO:0006570; P:GO:0009805; P:GO:0009809; P:GO:0009811; P:GO:0009821; P:GO:0055114; F:GO:0005506; F:GO:0016710; F:GO:0020037; F:GO:0045548	P:L-phenylalanine metabolic process; P:tyrosine metabolic process; P:coumarin biosynthetic process; P:lignin biosynthetic process; P:stilbene biosynthetic process; P:alkaloid biosynthetic process; P:oxidation-reduction process; F:iron ion binding; F:trans-cinnamate 4-monooxygenase activity; F:heme binding; F:phenylalanine ammonia-lyase activity	EC:4.3.1.5; EC:1.14.13.11	Carbon-nitrogen lyases; Acting on paired donors, with incorporation or reduction of molecular oxygen. The oxygen incorporated need not be derived from O(2)	gi|927092641|gb|ALD83478.1|	JX068604.1	P48522.1	K00487
PB_8611_1	trans-cinnamate 4-monooxygenase	P:GO:0006558; P:GO:0009805; P:GO:0009809; P:GO:0009811; P:GO:0055114; F:GO:0005506; F:GO:0016710; F:GO:0020037; C:GO:0016021	P:L-phenylalanine metabolic process; P:coumarin biosynthetic process; P:lignin biosynthetic process; P:stilbene biosynthetic process; P:oxidation-reduction process; F:iron ion binding; F:trans-cinnamate 4-monooxygenase activity; F:heme binding; C:integral component of membrane	EC:1.14.13.11	Acting on paired donors, with incorporation or reduction of molecular oxygen. The oxygen incorporated need not be derived from O(2)	gi|1137241988|gb|OMP02305.1|	HM990149.1	Q43054.1	K00487
PB_4834_1	squalene monooxygenase-like	P:GO:0006694; P:GO:0016114; P:GO:0055114; F:GO:0004506; F:GO:0050660; C:GO:0016021	P:steroid biosynthetic process; P:terpenoid biosynthetic process; P:oxidation-reduction process; F:squalene monooxygenase activity; F:flavin adenine dinucleotide binding; C:integral component of membrane	EC:1.14.99.7	Acting on paired donors, with incorporation or reduction of molecular oxygen. The oxygen incorporated need not be derived from O(2)	gi|1220102412|ref|XP_021803191.1|	XM_018978286.1	O48651.1	K00511
PB_5261_1	squalene monooxygenase-like	P:GO:0006694; P:GO:0016114; P:GO:0055114; F:GO:0004506; F:GO:0050660; C:GO:0016021	P:steroid biosynthetic process; P:terpenoid biosynthetic process; P:oxidation-reduction process; F:squalene monooxygenase activity; F:flavin adenine dinucleotide binding; C:integral component of membrane	EC:1.14.99.7	Acting on paired donors, with incorporation or reduction of molecular oxygen. The oxygen incorporated need not be derived from O(2)	gi|1009135632|ref|XP_015885090.1|	XM_016656133.1	O48651.1	K00511
PB_5262_1	squalene monooxygenase-like	P:GO:0006694; P:GO:0016114; P:GO:0055114; F:GO:0004506; F:GO:0050660; C:GO:0016021	P:steroid biosynthetic process; P:terpenoid biosynthetic process; P:oxidation-reduction process; F:squalene monooxygenase activity; F:flavin adenine dinucleotide binding; C:integral component of membrane	EC:1.14.99.7	Acting on paired donors, with incorporation or reduction of molecular oxygen. The oxygen incorporated need not be derived from O(2)	gi|1009135632|ref|XP_015885090.1|	XM_016029604.1	O48651.1	K00511
CL17379Contig1	cytochrome p450 cyp82d47-like	F:GO:0016491; F:GO:0046872; C:GO:0016020	F:oxidoreductase activity; F:metal ion binding; C:membrane			gi|1023991674|gb|KZV25716.1|	XM_016083575.2	Q9SZ46.1	K00512
PB_8041_1	zeta-carotene chloroplastic chromoplastic	P:GO:0006694; P:GO:0016117; P:GO:0052889; P:GO:0055114; F:GO:0016719; F:GO:0052886; F:GO:0052887; C:GO:0009507; C:GO:0009509	P:steroid biosynthetic process; P:carotenoid biosynthetic process; P:9,9'-di-cis-zeta-carotene desaturation to 7,9,7',9'-tetra-cis-lycopene; P:oxidation-reduction process; F:carotene 7,8-desaturase activity; F:9,9'-dicis-carotene:quinone oxidoreductase activity; F:7,9,9'-tricis-neurosporene:quinone oxidoreductase activity; C:chloroplast; C:chromoplast	EC:1.14.99.30	Acting on paired donors, with incorporation or reduction of molecular oxygen. The oxygen incorporated need not be derived from O(2)	gi|743066325|gb|AJB84621.1|	KM519982.1	Q9FV46.1	K00514
CL1499Contig1						gi|147769315|emb|CAN74771.1|	XM_010107453.1	F4I4K7.1	K00521
CL8528Contig1	ferric reduction oxidase 2-like	F:GO:0016491; C:GO:0016020	F:oxidoreductase activity; C:membrane			gi|1024020834|gb|KZV37825.1|	XM_022914731.1	P92949.2	K00521
IFL_TRINITY_DN11344_c0_g1_i2						gi|1173789599|ref|XP_020548930.1|	XM_011040071.1	F4I4K7.1	K00521
IFL_TRINITY_DN11344_c0_g1_i4						gi|1173789599|ref|XP_020548930.1|	XM_011040071.1	F4I4K7.1	K00521
PB_3459_1	ferric reduction oxidase chloroplastic-like	C:GO:0016020	C:membrane			gi|359486141|ref|XP_002266723.2|	XM_015780620.1	Q8RWS6.1	K00521
PB_4612_6	ferric reduction oxidase 4-like isoform x1	F:GO:0016491; C:GO:0016020	F:oxidoreductase activity; C:membrane			gi|302143807|emb|CBI22668.3|	XM_004496474.2	Q8W110.1	K00521
PB_4614_1	ferric reduction oxidase 4-like isoform x1	F:GO:0016491; C:GO:0016020	F:oxidoreductase activity; C:membrane			gi|302143807|emb|CBI22668.3|	XM_010107453.1	Q8W110.1	K00521
PB_893_1						gi|1220099564|ref|XP_021801721.1|	XM_010664801.2	Q8VY13.1	K00521
PB_894_1						gi|1220099564|ref|XP_021801721.1|	XM_010664801.2	Q8VY13.1	K00521
ISE_TRINITY_DN7906_c0_g1_i4						gi|1063504016|ref|XP_007026593.2|	XM_016310374.2	Q948P6.1	K00522
ISE_TRINITY_DN7906_c0_g1_i6						gi|508715198|gb|EOY07095.1|		P25699.1	K00522
PB_10281_1	ferritin- chloroplastic	P:GO:0006826; P:GO:0006879; P:GO:0015994; P:GO:0055114; F:GO:0004322; F:GO:0008199; C:GO:0009507	P:iron ion transport; P:cellular iron ion homeostasis; P:chlorophyll metabolic process; P:oxidation-reduction process; F:ferroxidase activity; F:ferric iron binding; C:chloroplast	EC:1.16.3.1	Ferroxidase	gi|1271013089|gb|PHT44900.1|	NM_001288475.1	Q948P6.1	K00522
PB_4331_1	ferritin- chloroplastic	P:GO:0006826; P:GO:0006879; P:GO:0015994; P:GO:0055114; F:GO:0004322; F:GO:0008199; C:GO:0009507	P:iron ion transport; P:cellular iron ion homeostasis; P:chlorophyll metabolic process; P:oxidation-reduction process; F:ferroxidase activity; F:ferric iron binding; C:chloroplast	EC:1.16.3.1	Ferroxidase	gi|1095604040|gb|APA20264.1|	XM_011471641.1	Q948P6.1	K00522
PB_4332_1	ferritin- chloroplastic	P:GO:0006826; P:GO:0006879; P:GO:0015994; P:GO:0055114; F:GO:0004322; F:GO:0008199; C:GO:0009507	P:iron ion transport; P:cellular iron ion homeostasis; P:chlorophyll metabolic process; P:oxidation-reduction process; F:ferroxidase activity; F:ferric iron binding; C:chloroplast	EC:1.16.3.1	Ferroxidase	gi|1095604040|gb|APA20264.1|	XM_011471641.1	Q948P6.1	K00522
PB_6101_1	ferritin- chloroplastic	P:GO:0006826; P:GO:0006880; P:GO:0009409; P:GO:0009617; P:GO:0009735; P:GO:0009908; P:GO:0010039; P:GO:0010043; P:GO:0015979; P:GO:0015994; P:GO:0042542; P:GO:0048366; P:GO:0055114; F:GO:0004322; F:GO:0008199; C:GO:0005739; C:GO:0009535; C:GO:0009570	P:iron ion transport; P:intracellular sequestering of iron ion; P:response to cold; P:response to bacterium; P:response to cytokinin; P:flower development; P:response to iron ion; P:response to zinc ion; P:photosynthesis; P:chlorophyll metabolic process; P:response to hydrogen peroxide; P:leaf development; P:oxidation-reduction process; F:ferroxidase activity; F:ferric iron binding; C:mitochondri…	EC:1.16.3.1	Ferroxidase	gi|685279440|ref|XP_009130642.1|	XM_008235586.2	Q96540.1	K00522
PB_6102_1	ferritin- chloroplastic	P:GO:0000302; P:GO:0006826; P:GO:0006879; P:GO:0009617; P:GO:0009735; P:GO:0009908; P:GO:0015979; P:GO:0015994; P:GO:0048366; P:GO:0055114; F:GO:0004322; F:GO:0008199; C:GO:0005739; C:GO:0009535; C:GO:0009570	P:response to reactive oxygen species; P:iron ion transport; P:cellular iron ion homeostasis; P:response to bacterium; P:response to cytokinin; P:flower development; P:photosynthesis; P:chlorophyll metabolic process; P:leaf development; P:oxidation-reduction process; F:ferroxidase activity; F:ferric iron binding; C:mitochondrion; C:chloroplast thylakoid membrane; C:chloroplast stroma	EC:1.16.3.1	Ferroxidase	gi|1063504016|ref|XP_007026593.2|	AF133814.1	Q96540.1	K00522
CL50121Contig1	caffeic acid 3-o-methyltransferase	P:GO:0019438; F:GO:0008171; F:GO:0008757; C:GO:0005829	P:aromatic compound biosynthetic process; F:O-methyltransferase activity; F:S-adenosylmethionine-dependent methyltransferase activity; C:cytosol			gi|720077470|ref|XP_010241050.1|		Q00763.1	K00543
CL192Contig2	homocysteine s-methyltransferase 3	P:GO:0032259; F:GO:0008168	P:methylation; F:methyltransferase activity	EC:2.1.1.0		gi|743760666|ref|XP_010938205.1|		Q8LAX0.2	K00547
CL51665Contig1	homocysteine s-methyltransferase 1	P:GO:0009086; P:GO:0032259; F:GO:0008898	P:methionine biosynthetic process; P:methylation; F:S-adenosylmethionine-homocysteine S-methyltransferase activity	EC:2.1.1.10	Homocysteine S-methyltransferase	gi|1098837372|ref|XP_018825315.1|	XM_004514639.2	A4ZGQ8.1	K00547
ID_TRINITY_DN17479_c0_g1_i3	homocysteine s-methyltransferase 3	F:GO:0016740	F:transferase activity			gi|225432744|ref|XP_002283044.1|		Q8LAX0.2	K00547
ISE_TRINITY_DN6999_c0_g1_i9	d -box atp-dependent rna helicase mitochondrial isoform x1	P:GO:0009555; P:GO:0009561; P:GO:0009939; P:GO:0010929; P:GO:0016070; P:GO:0032508; P:GO:0080038; P:GO:1901002; P:GO:1902584; F:GO:0003678; F:GO:0003724; C:GO:0005657; C:GO:0005739	P:pollen development; P:megagametogenesis; P:positive regulation of gibberellic acid mediated signaling pathway; P:positive regulation of auxin mediated signaling pathway; P:RNA metabolic process; P:DNA duplex unwinding; P:positive regulation of cytokinin-activated signaling pathway; P:positive regulation of response to salt stress; P:positive regulation of response to water deprivation; F:DNA he…			gi|1111034454|ref|XP_019224034.1|	XM_010257828.2	Q8LAX0.2	K00547
PB_9912_1	homocysteine s-methyltransferase 2-like isoform x1	P:GO:0009086; P:GO:0032259; P:GO:0033528; F:GO:0008898	P:methionine biosynthetic process; P:methylation; P:S-methylmethionine cycle; F:S-adenosylmethionine-homocysteine S-methyltransferase activity	EC:2.1.1.10	Homocysteine S-methyltransferase	gi|1216967760|ref|XP_021680537.1|	DQ480337.1	Q9M1W4.1	K00547
PB_1943_2	5-methyltetrahydropteroyltriglutamate--homocysteine methyltransferase	P:GO:0009086; P:GO:0032259; F:GO:0003871; F:GO:0008270; C:GO:0005737	P:methionine biosynthetic process; P:methylation; F:5-methyltetrahydropteroyltriglutamate-homocysteine S-methyltransferase activity; F:zinc ion binding; C:cytoplasm	EC:2.1.1.14	5-methyltetrahydropteroyltriglutamate--homocysteine S-methyltransferase	gi|1024017177|gb|KZV36436.1|	JF795472.1	Q42662.2	K00549
PB_2004_1	5-methyltetrahydropteroyltriglutamate--homocysteine methyltransferase	P:GO:0009086; P:GO:0032259; F:GO:0003871; F:GO:0008270	P:methionine biosynthetic process; P:methylation; F:5-methyltetrahydropteroyltriglutamate-homocysteine S-methyltransferase activity; F:zinc ion binding	EC:2.1.1.14	5-methyltetrahydropteroyltriglutamate--homocysteine S-methyltransferase	gi|1111019231|ref|XP_019260637.1|	XM_016044306.1	Q42699.1	K00549
PB_2005_1	5-methyltetrahydropteroyltriglutamate--homocysteine methyltransferase	P:GO:0009086; P:GO:0032259; F:GO:0003871; F:GO:0008270	P:methionine biosynthetic process; P:methylation; F:5-methyltetrahydropteroyltriglutamate-homocysteine S-methyltransferase activity; F:zinc ion binding	EC:2.1.1.14	5-methyltetrahydropteroyltriglutamate--homocysteine S-methyltransferase	gi|1111019231|ref|XP_019260637.1|	XM_016044306.1	Q42699.1	K00549
PB_4368_1	5-methyltetrahydropteroyltriglutamate--homocysteine methyltransferase	P:GO:0009086; P:GO:0032259; F:GO:0003871; F:GO:0008270	P:methionine biosynthetic process; P:methylation; F:5-methyltetrahydropteroyltriglutamate-homocysteine S-methyltransferase activity; F:zinc ion binding	EC:2.1.1.14	5-methyltetrahydropteroyltriglutamate--homocysteine S-methyltransferase	gi|347361140|gb|AEO86798.1|	JF795472.1	O50008.1	K00549
PB_6286_1	5-methyltetrahydropteroyltriglutamate--homocysteine methyltransferase	P:GO:0009086; P:GO:0032259; F:GO:0003871; F:GO:0008270	P:methionine biosynthetic process; P:methylation; F:5-methyltetrahydropteroyltriglutamate-homocysteine S-methyltransferase activity; F:zinc ion binding	EC:2.1.1.14	5-methyltetrahydropteroyltriglutamate--homocysteine S-methyltransferase	gi|1217043623|ref|XP_021661866.1|	JF795472.1	Q42662.2	K00549
PB_6287_1	5-methyltetrahydropteroyltriglutamate--homocysteine methyltransferase	P:GO:0009086; P:GO:0032259; F:GO:0003871; F:GO:0008270	P:methionine biosynthetic process; P:methylation; F:5-methyltetrahydropteroyltriglutamate-homocysteine S-methyltransferase activity; F:zinc ion binding	EC:2.1.1.14	5-methyltetrahydropteroyltriglutamate--homocysteine S-methyltransferase	gi|698489932|ref|XP_009791486.1|	JF795472.1	Q42699.1	K00549
PB_6288_1	5-methyltetrahydropteroyltriglutamate--homocysteine methyltransferase	P:GO:0009086; P:GO:0032259; F:GO:0003871; F:GO:0008270	P:methionine biosynthetic process; P:methylation; F:5-methyltetrahydropteroyltriglutamate-homocysteine S-methyltransferase activity; F:zinc ion binding	EC:2.1.1.14	5-methyltetrahydropteroyltriglutamate--homocysteine S-methyltransferase	gi|697130756|ref|XP_009619432.1|	JF795472.1	Q42699.1	K00549
CL14933Contig1	phosphatidyl-n-methylethanolamine n-methyltransferase	P:GO:0006644; P:GO:0032259; F:GO:0008170; C:GO:0016021	P:phospholipid metabolic process; P:methylation; F:N-methyltransferase activity; C:integral component of membrane			gi|743873995|ref|XP_011034549.1|	XM_020694871.1	Q9SAH5.1	K00550
CL3430Contig1	trna (guanine -n )-dimethyltransferase	P:GO:0002940; F:GO:0004809; C:GO:0005634; C:GO:0005739	P:tRNA N2-guanine methylation; F:tRNA (guanine-N2-)-methyltransferase activity; C:nucleus; C:mitochondrion	EC:2.1.1.32	Transferring one-carbon groups	gi|719987665|ref|XP_010252087.1|		Q97ZH0.1	K00555
ID_TRINITY_DN16940_c0_g1_i1	trna (guanine -n )-dimethyltransferase	P:GO:0002940; F:GO:0003723; F:GO:0004809; C:GO:0005634; C:GO:0005739; C:GO:0009536	P:tRNA N2-guanine methylation; F:RNA binding; F:tRNA (guanine-N2-)-methyltransferase activity; C:nucleus; C:mitochondrion; C:plastid	EC:2.1.1.32	Transferring one-carbon groups	gi|225448659|ref|XP_002274607.1|		Q97ZH0.1	K00555
PB_6461_2	probable trna (guanine -n )-dimethyltransferase 2	P:GO:0002940; F:GO:0003723; F:GO:0004809; C:GO:0005634; C:GO:0005739	P:tRNA N2-guanine methylation; F:RNA binding; F:tRNA (guanine-N2-)-methyltransferase activity; C:nucleus; C:mitochondrion	EC:2.1.1.32	Transferring one-carbon groups	gi|1117483205|ref|XP_019428574.1|	XM_021440741.1	Q9LFU5.3	K00555
ID_TRINITY_DN2224_c0_g1_i23	trna (guanosine -2 -o)-methyltransferase	P:GO:0002938; F:GO:0003723; F:GO:0009020	P:tRNA guanine ribose methylation; F:RNA binding; F:tRNA (guanosine-2'-O-)-methyltransferase activity	EC:2.1.1.34	tRNA (guanosine(18)-2'-O)-methyltransferase	gi|1220095086|ref|XP_021834417.1|	XM_013753263.1	P0AGJ3.1	K00556
CL10990Contig1	dna (cytosine-5)-methyltransferase 1b-like	P:GO:0032259; F:GO:0008168	P:methylation; F:methyltransferase activity	EC:2.1.1.0		gi|976927304|gb|KVI11075.1|	XM_023074214.1	Q9M0S8.1	K00558
CL29489Contig1	dna methyl transferase1	P:GO:0006555; P:GO:0090116; F:GO:0003886	P:methionine metabolic process; P:C-5 methylation of cytosine; F:DNA (cytosine-5-)-methyltransferase activity	EC:2.1.1.37	DNA (cytosine-5-)-methyltransferase	gi|629087850|gb|KCW54103.1|	XM_017387878.1	B1Q3J6.1	K00558
CL45334Contig1	dna (cytosine-5)-methyltransferase 1	P:GO:0032259; F:GO:0008168; C:GO:0016020	P:methylation; F:methyltransferase activity; C:membrane	EC:2.1.1.0		gi|1021521420|ref|XP_016204095.1|		O23273.1	K00558
ID_TRINITY_DN15102_c1_g1_i1	dna (cytosine-5)-methyltransferase 1	P:GO:0032259; F:GO:0008168	P:methylation; F:methyltransferase activity	EC:2.1.1.0		gi|1241923315|gb|ASA49416.2|		O23273.1	K00558
PB_11539_1	dna (cytosine-5)-methyltransferase 1b-like	P:GO:0032259; F:GO:0008168	P:methylation; F:methyltransferase activity	EC:2.1.1.0		gi|1241923315|gb|ASA49416.2|	XM_010690169.1	P34881.1	K00558
PB_7172_1	dna (cytosine-5)-methyltransferase cmt3	P:GO:0032259; F:GO:0008168	P:methylation; F:methyltransferase activity	EC:2.1.1.0		gi|1322364468|gb|PLY69298.1|	XM_023034912.1	Q9ARI6.1	K00558
PB_599_2	bifunctional dihydrofolate reductase-thymidylate synthase-like	P:GO:0006206; P:GO:0006231; P:GO:0006545; P:GO:0006730; P:GO:0006761; P:GO:0032259; P:GO:0046654; P:GO:0046656; P:GO:0055114; F:GO:0004146; F:GO:0004799	P:pyrimidine nucleobase metabolic process; P:dTMP biosynthetic process; P:glycine biosynthetic process; P:one-carbon metabolic process; P:dihydrofolate biosynthetic process; P:methylation; P:tetrahydrofolate biosynthetic process; P:folic acid biosynthetic process; P:oxidation-reduction process; F:dihydrofolate reductase activity; F:thymidylate synthase activity	EC:2.1.1.45; EC:1.5.1.3	Thymidylate synthase; Dihydrofolate reductase	gi|1216286745|ref|XP_021628143.1|	XM_021772451.1	Q05762.2	K00560
CL10848Contig1	mrna cap guanine-n7 methyltransferase 2	P:GO:0006370; P:GO:0036265; F:GO:0004482; C:GO:0005634; C:GO:0005845	P:7-methylguanosine mRNA capping; P:RNA (guanine-N7)-methylation; F:mRNA (guanine-N7-)-methyltransferase activity; C:nucleus; C:mRNA cap binding complex	EC:2.1.1.56	mRNA (guanine-N(7)-)-methyltransferase	gi|1322383484|gb|PLY78303.1|	KY532203.1	Q5HZ60.1	K00565
CL20564Contig1	mrna cap guanine-n7 methyltransferase 2 isoform x3	P:GO:0006370; P:GO:0036265; F:GO:0004482; C:GO:0005634; C:GO:0005845	P:7-methylguanosine mRNA capping; P:RNA (guanine-N7)-methylation; F:mRNA (guanine-N7-)-methyltransferase activity; C:nucleus; C:mRNA cap binding complex	EC:2.1.1.56	mRNA (guanine-N(7)-)-methyltransferase	gi|976925764|gb|KVI09655.1|	KY532203.1	Q5HZ60.1	K00565
CL45781Contig1	mrna cap guanine-n7 methyltransferase 2 isoform x3	P:GO:0032259; F:GO:0008168	P:methylation; F:methyltransferase activity	EC:2.1.1.0		gi|1173788652|ref|XP_011077238.2|		Q5HZ60.1	K00565
CL49123Contig1	mrna cap guanine-n7 methyltransferase 1	P:GO:0006370; P:GO:0036265; F:GO:0003723; F:GO:0004482; C:GO:0005634; C:GO:0005845	P:7-methylguanosine mRNA capping; P:RNA (guanine-N7)-methylation; F:RNA binding; F:mRNA (guanine-N7-)-methyltransferase activity; C:nucleus; C:mRNA cap binding complex	EC:2.1.1.56	mRNA (guanine-N(7)-)-methyltransferase	gi|747099772|ref|XP_011097946.1|	XM_022879239.1	Q9LHQ7.1	K00565
CL6793Contig1						gi|1322383484|gb|PLY78303.1|	KY532203.1	Q5HZ60.1	K00565
ID_TRINITY_DN8001_c0_g1_i2	mrna cap guanine-n7 methyltransferase 2	P:GO:0006370; P:GO:0036265; F:GO:0004482; C:GO:0005634; C:GO:0005845	P:7-methylguanosine mRNA capping; P:RNA (guanine-N7)-methylation; F:mRNA (guanine-N7-)-methyltransferase activity; C:nucleus; C:mRNA cap binding complex	EC:2.1.1.56	mRNA (guanine-N(7)-)-methyltransferase	gi|1322383484|gb|PLY78303.1|	KY532203.1	Q5HZ60.1	K00565
CL1Contig13695	protein-l-isoaspartate o-methyltransferase 1-like	P:GO:0006464; P:GO:0032259; F:GO:0008168; C:GO:0044424	P:cellular protein modification process; P:methylation; F:methyltransferase activity; C:obsolete intracellular part	EC:2.1.1.0		gi|1276266387|gb|PIN22493.1|	XM_004299116.2	Q43209.1	K00573
CL48154Contig1	protein-l-isoaspartate o-methyltransferase 1-like	P:GO:0006479; P:GO:0032502; P:GO:0046500; F:GO:0004719; C:GO:0005634; C:GO:0005737	P:protein methylation; P:developmental process; P:S-adenosylmethionine metabolic process; F:protein-L-isoaspartate (D-aspartate) O-methyltransferase activity; C:nucleus; C:cytoplasm	EC:2.1.1.77	Protein-L-isoaspartate(D-aspartate) O-methyltransferase	gi|1276266387|gb|PIN22493.1|	XM_004299116.2	Q42539.3	K00573
ID_TRINITY_DN6485_c0_g1_i3	protein-l-isoaspartate o-methyltransferase 1-like	P:GO:0008152; F:GO:0016740	P:metabolic process; F:transferase activity			gi|1276266387|gb|PIN22493.1|	XM_004299116.2	Q43209.1	K00573
PB_2578_1	uncharacterized protein loc104110155 isoform x1	P:GO:0032259; P:GO:0055114; F:GO:0008757; F:GO:0016491; C:GO:0005737	P:methylation; P:oxidation-reduction process; F:S-adenosylmethionine-dependent methyltransferase activity; F:oxidoreductase activity; C:cytoplasm			gi|225433227|ref|XP_002281958.1|	XR_001474304.1	O53732.3	K00574
PB_2579_1						gi|225433227|ref|XP_002281958.1|	XM_009765449.1	O53732.3	K00574
CL6864Contig2	probable diphthine methyl ester synthase	P:GO:0006661; P:GO:0017183; P:GO:0032259; F:GO:0004164	P:phosphatidylinositol biosynthetic process; P:peptidyl-diphthamide biosynthetic process from peptidyl-histidine; P:methylation; F:diphthine synthase activity	EC:2.1.1.98	Diphthine synthase	gi|225458011|ref|XP_002280149.1|	XM_019408412.1	O81769.1	K00586
CL6909Contig2	probable diphthine methyl ester synthase	P:GO:0006661; P:GO:0017183; P:GO:0032259; F:GO:0004164	P:phosphatidylinositol biosynthetic process; P:peptidyl-diphthamide biosynthetic process from peptidyl-histidine; P:methylation; F:diphthine synthase activity	EC:2.1.1.98	Diphthine synthase	gi|225458011|ref|XP_002280149.1|	XM_019408412.1	O81769.1	K00586
IFL_TRINITY_DN9863_c0_g1_i1	probable diphthine methyl ester synthase	P:GO:0006661; P:GO:0017183; P:GO:0032259; F:GO:0004164	P:phosphatidylinositol biosynthetic process; P:peptidyl-diphthamide biosynthetic process from peptidyl-histidine; P:methylation; F:diphthine synthase activity	EC:2.1.1.98	Diphthine synthase	gi|225458011|ref|XP_002280149.1|	XM_019408412.1	O81769.1	K00586
IFL_TRINITY_DN9863_c0_g1_i5	probable diphthine methyl ester synthase	P:GO:0006661; P:GO:0017183; P:GO:0032259; F:GO:0004164	P:phosphatidylinositol biosynthetic process; P:peptidyl-diphthamide biosynthetic process from peptidyl-histidine; P:methylation; F:diphthine synthase activity	EC:2.1.1.98	Diphthine synthase	gi|225458011|ref|XP_002280149.1|	XM_019408412.1	O81769.1	K00586
CL15992Contig1	protein-s-isoprenylcysteine o-methyltransferase a-like	P:GO:0006481; F:GO:0004671; C:GO:0005789; C:GO:0016021	P:C-terminal protein methylation; F:protein C-terminal S-isoprenylcysteine carboxyl O-methyltransferase activity; C:endoplasmic reticulum membrane; C:integral component of membrane	EC:2.1.1.100	Protein-S-isoprenylcysteine O-methyltransferase	gi|1063471380|ref|XP_017971306.1|	XM_022863072.1	Q93W54.1	K00587
CL7312Contig1	protein-s-isoprenylcysteine o-methyltransferase a-like	P:GO:0006481; F:GO:0004671; C:GO:0005789; C:GO:0016021	P:C-terminal protein methylation; F:protein C-terminal S-isoprenylcysteine carboxyl O-methyltransferase activity; C:endoplasmic reticulum membrane; C:integral component of membrane	EC:2.1.1.100	Protein-S-isoprenylcysteine O-methyltransferase	gi|1063471380|ref|XP_017971306.1|	XM_022863072.1	Q93W54.1	K00587
CL7312Contig2	protein-s-isoprenylcysteine o-methyltransferase a-like	P:GO:0006481; F:GO:0004671; C:GO:0005789; C:GO:0016021	P:C-terminal protein methylation; F:protein C-terminal S-isoprenylcysteine carboxyl O-methyltransferase activity; C:endoplasmic reticulum membrane; C:integral component of membrane	EC:2.1.1.100	Protein-S-isoprenylcysteine O-methyltransferase	gi|359494914|ref|XP_002273326.2|	XM_022863072.1	Q93W54.1	K00587
CL19894Contig1	caffeoyl- o-methyltransferase 1	P:GO:0032259; F:GO:0008171	P:methylation; F:O-methyltransferase activity			gi|1025051010|ref|XP_016447599.1|	XM_009605815.2	O49499.1	K00588
CL2971Contig1	caffeoyl- o-methyltransferase 1	P:GO:0009805; P:GO:0009809; P:GO:0009811; P:GO:0032259; P:GO:0046686; F:GO:0042409; F:GO:0046872; C:GO:0005634; C:GO:0005829	P:coumarin biosynthetic process; P:lignin biosynthetic process; P:stilbene biosynthetic process; P:methylation; P:response to cadmium ion; F:caffeoyl-CoA O-methyltransferase activity; F:metal ion binding; C:nucleus; C:cytosol	EC:2.1.1.104	Caffeoyl-CoA O-methyltransferase	gi|643722075|gb|KDP31954.1|	HQ174535.1	O49499.1	K00588
CL43556Contig1	caffeoyl- o-methyltransferase	P:GO:0009805; P:GO:0009809; P:GO:0009811; P:GO:0032259; P:GO:0046686; F:GO:0042409; F:GO:0046872; C:GO:0005634; C:GO:0005829	P:coumarin biosynthetic process; P:lignin biosynthetic process; P:stilbene biosynthetic process; P:methylation; P:response to cadmium ion; F:caffeoyl-CoA O-methyltransferase activity; F:metal ion binding; C:nucleus; C:cytosol	EC:2.1.1.104	Caffeoyl-CoA O-methyltransferase	gi|105671415|gb|ABF74683.1|	XM_010067707.1	O49499.1	K00588
CL44427Contig1	caffeoyl- o-methyltransferase	P:GO:0009805; P:GO:0009809; P:GO:0009811; P:GO:0032259; P:GO:0046686; F:GO:0042409; F:GO:0046872; C:GO:0005634; C:GO:0005829	P:coumarin biosynthetic process; P:lignin biosynthetic process; P:stilbene biosynthetic process; P:methylation; P:response to cadmium ion; F:caffeoyl-CoA O-methyltransferase activity; F:metal ion binding; C:nucleus; C:cytosol	EC:2.1.1.104	Caffeoyl-CoA O-methyltransferase	gi|105671415|gb|ABF74683.1|	XM_010067707.1	O49499.1	K00588
CL6172Contig1	caffeoyl- o-methyltransferase 1	P:GO:0009805; P:GO:0009809; P:GO:0009811; P:GO:0032259; P:GO:0046686; F:GO:0042409; F:GO:0046872; C:GO:0005634; C:GO:0005829	P:coumarin biosynthetic process; P:lignin biosynthetic process; P:stilbene biosynthetic process; P:methylation; P:response to cadmium ion; F:caffeoyl-CoA O-methyltransferase activity; F:metal ion binding; C:nucleus; C:cytosol	EC:2.1.1.104	Caffeoyl-CoA O-methyltransferase	gi|669092137|gb|AII00961.1|	HQ174535.1	O49499.1	K00588
ISE_TRINITY_DN563_c0_g1_i1	caffeoyl- o-methyltransferase	P:GO:0032259; F:GO:0008171	P:methylation; F:O-methyltransferase activity			gi|643722075|gb|KDP31954.1|	JQ904037.1	O49499.1	K00588
CL2700Contig1	ubiquinone biosynthesis o- mitochondrial	P:GO:0006744; P:GO:0032259; F:GO:0008425; F:GO:0010420; F:GO:0061542; C:GO:0031314	P:ubiquinone biosynthetic process; P:methylation; F:2-polyprenyl-6-methoxy-1,4-benzoquinone methyltransferase activity; F:3,4-dihydroxy-5-polyprenylbenzoic acid O-methyltransferase activity; F:3-demethylubiquinol-n 3-O-methyltransferase activity; C:extrinsic component of mitochondrial inner membrane			gi|661877427|emb|CDP18732.1|	XM_016024861.1	O49354.2	K00591
CL39430Contig1	ubiquinone biosynthesis o- mitochondrial	P:GO:0006744; P:GO:0032259; F:GO:0008425; F:GO:0010420; F:GO:0061542; C:GO:0031314	P:ubiquinone biosynthetic process; P:methylation; F:2-polyprenyl-6-methoxy-1,4-benzoquinone methyltransferase activity; F:3,4-dihydroxy-5-polyprenylbenzoic acid O-methyltransferase activity; F:3-demethylubiquinol-n 3-O-methyltransferase activity; C:extrinsic component of mitochondrial inner membrane			gi|1305249664|gb|PKI62860.1|	XM_016024861.1	O49354.2	K00591
ID_TRINITY_DN6678_c0_g1_i7	ubiquinone biosynthesis o- mitochondrial	P:GO:0006744; P:GO:0032259; F:GO:0008425; F:GO:0010420; F:GO:0061542; C:GO:0031314	P:ubiquinone biosynthetic process; P:methylation; F:2-polyprenyl-6-methoxy-1,4-benzoquinone methyltransferase activity; F:3,4-dihydroxy-5-polyprenylbenzoic acid O-methyltransferase activity; F:3-demethylubiquinol-n 3-O-methyltransferase activity; C:extrinsic component of mitochondrial inner membrane			gi|661877427|emb|CDP18732.1|	XM_016024861.1	O49354.2	K00591
ID_TRINITY_DN1554_c0_g1_i5	fructose-bisphosphate aldolase-lysine n- chloroplastic	P:GO:0018022; F:GO:0008757; C:GO:0009507	P:peptidyl-lysine methylation; F:S-adenosylmethionine-dependent methyltransferase activity; C:chloroplast			gi|223538364|gb|EEF39971.1|		P94026.1	K00592
CL11764Contig1	uncharacterized methyltransferase -like isoform x1	P:GO:0032259; F:GO:0008168	P:methylation; F:methyltransferase activity	EC:2.1.1.0		gi|1173783680|ref|XP_020547873.1|		Q8TCB7.2	K00599
CL16157Contig1	uncharacterized methyltransferase -like isoform x1	F:GO:0016740	F:transferase activity			gi|1173783680|ref|XP_020547873.1|	XM_020243752.1	Q8TCB7.2	K00599
CL2453Contig1	s-adenosyl-l-methionine-dependent methyltransferases superfamily protein isoform 1	F:GO:0016740	F:transferase activity			gi|1216310359|ref|XP_021597416.1|	XM_019226294.1	Q6AXU8.1	K00599
CL2453Contig2	s-adenosyl-l-methionine-dependent methyltransferases superfamily protein isoform 1	F:GO:0016740	F:transferase activity			gi|1216310359|ref|XP_021597416.1|	XM_019226294.1	Q6AXU8.1	K00599
ID_TRINITY_DN632_c2_g1_i2	s-adenosyl-l-methionine-dependent methyltransferases superfamily protein isoform 1	F:GO:0016740	F:transferase activity			gi|1216310359|ref|XP_021597416.1|	XM_019226294.1	Q6AXU8.1	K00599
ID_TRINITY_DN632_c2_g1_i5	s-adenosyl-l-methionine-dependent methyltransferases superfamily protein isoform 1	F:GO:0016740	F:transferase activity			gi|1216310361|ref|XP_021597417.1|	XM_019226294.1	Q6AXU8.1	K00599
PB_3168_1	serine hydroxymethyltransferase 7-like	P:GO:0006544; P:GO:0006563; P:GO:0032259; P:GO:0035999; F:GO:0004372; F:GO:0008168; F:GO:0030170	P:glycine metabolic process; P:L-serine metabolic process; P:methylation; P:tetrahydrofolate interconversion; F:glycine hydroxymethyltransferase activity; F:methyltransferase activity; F:pyridoxal phosphate binding	EC:2.1.2.1; EC:2.1.1.0	Glycine hydroxymethyltransferase;	gi|1279072043|ref|XP_022898152.1|	XM_002266276.4	Q84WV0.1	K00600
PB_5301_2	serine mitochondrial	P:GO:0006544; P:GO:0006563; P:GO:0035999; F:GO:0004372; F:GO:0030170	P:glycine metabolic process; P:L-serine metabolic process; P:tetrahydrofolate interconversion; F:glycine hydroxymethyltransferase activity; F:pyridoxal phosphate binding	EC:2.1.2.1	Glycine hydroxymethyltransferase	gi|359495798|ref|XP_002262872.2|	XM_010648100.2	P50433.1	K00600
PB_5704_1	serine hydroxymethyltransferase chloroplastic	P:GO:0006544; P:GO:0006563; P:GO:0032259; P:GO:0035999; F:GO:0004372; F:GO:0008168; F:GO:0030170	P:glycine metabolic process; P:L-serine metabolic process; P:methylation; P:tetrahydrofolate interconversion; F:glycine hydroxymethyltransferase activity; F:methyltransferase activity; F:pyridoxal phosphate binding	EC:2.1.2.1; EC:2.1.1.0	Glycine hydroxymethyltransferase;	gi|224092216|ref|XP_002309513.1|	XM_018127990.1	Q94JQ3.2	K00600
PB_5705_1	serine hydroxymethyltransferase chloroplastic	P:GO:0006544; P:GO:0006563; P:GO:0032259; P:GO:0035999; F:GO:0004372; F:GO:0008168; F:GO:0030170	P:glycine metabolic process; P:L-serine metabolic process; P:methylation; P:tetrahydrofolate interconversion; F:glycine hydroxymethyltransferase activity; F:methyltransferase activity; F:pyridoxal phosphate binding	EC:2.1.2.1; EC:2.1.1.0	Glycine hydroxymethyltransferase;	gi|224092216|ref|XP_002309513.1|	XM_018127990.1	Q94JQ3.2	K00600
PB_8089_1	serine hydroxymethyltransferase 7-like	P:GO:0006544; P:GO:0006563; P:GO:0032259; P:GO:0035999; F:GO:0004372; F:GO:0008168; F:GO:0030170	P:glycine metabolic process; P:L-serine metabolic process; P:methylation; P:tetrahydrofolate interconversion; F:glycine hydroxymethyltransferase activity; F:methyltransferase activity; F:pyridoxal phosphate binding	EC:2.1.2.1; EC:2.1.1.0	Glycine hydroxymethyltransferase;	gi|1098756929|ref|XP_018842043.1|	XM_019316256.1	Q9LM59.1	K00600
PB_81_1	serine hydroxymethyltransferase 4	P:GO:0006544; P:GO:0006563; P:GO:0032259; P:GO:0035999; F:GO:0004372; F:GO:0008168; F:GO:0030170; C:GO:0005829; C:GO:0005886; C:GO:0009506	P:glycine metabolic process; P:L-serine metabolic process; P:methylation; P:tetrahydrofolate interconversion; F:glycine hydroxymethyltransferase activity; F:methyltransferase activity; F:pyridoxal phosphate binding; C:cytosol; C:plasma membrane; C:plasmodesma	EC:2.1.2.1; EC:2.1.1.0	Glycine hydroxymethyltransferase;	gi|659114777|ref|XP_008457222.1|	XM_017793749.1	O23254.1	K00600
PB_8142_1	serine mitochondrial	P:GO:0006544; P:GO:0006563; P:GO:0032259; P:GO:0035999; F:GO:0004372; F:GO:0008168; F:GO:0030170	P:glycine metabolic process; P:L-serine metabolic process; P:methylation; P:tetrahydrofolate interconversion; F:glycine hydroxymethyltransferase activity; F:methyltransferase activity; F:pyridoxal phosphate binding	EC:2.1.2.1; EC:2.1.1.0	Glycine hydroxymethyltransferase;	gi|225459014|ref|XP_002285605.1|	XM_010666144.1	P34899.1	K00600
PB_9010_1	serine hydroxymethyltransferase 4	P:GO:0006544; P:GO:0006563; P:GO:0032259; P:GO:0035999; F:GO:0004372; F:GO:0008168; F:GO:0030170; C:GO:0005829; C:GO:0005886; C:GO:0009506	P:glycine metabolic process; P:L-serine metabolic process; P:methylation; P:tetrahydrofolate interconversion; F:glycine hydroxymethyltransferase activity; F:methyltransferase activity; F:pyridoxal phosphate binding; C:cytosol; C:plasma membrane; C:plasmodesma	EC:2.1.2.1; EC:2.1.1.0	Glycine hydroxymethyltransferase;	gi|702440920|ref|XP_010023651.1|	XM_010529156.2	O23254.1	K00600
CL16669Contig1	phosphoribosylglycinamide chloroplastic	P:GO:0006144; P:GO:0006189; P:GO:0009256; F:GO:0004644; C:GO:0009507; C:GO:0016021	P:purine nucleobase metabolic process; P:'de novo' IMP biosynthetic process; P:10-formyltetrahydrofolate metabolic process; F:phosphoribosylglycinamide formyltransferase activity; C:chloroplast; C:integral component of membrane	EC:2.1.2.2	Phosphoribosylglycinamide formyltransferase	gi|1063508192|ref|XP_017978101.1|	XM_020363765.1	P52423.2	K00601
CL50374Contig1	phosphoribosylglycinamide chloroplastic	P:GO:0006144; P:GO:0006189; P:GO:0009256; F:GO:0004644; C:GO:0009507; C:GO:0016021	P:purine nucleobase metabolic process; P:'de novo' IMP biosynthetic process; P:10-formyltetrahydrofolate metabolic process; F:phosphoribosylglycinamide formyltransferase activity; C:chloroplast; C:integral component of membrane	EC:2.1.2.2	Phosphoribosylglycinamide formyltransferase	gi|1063508192|ref|XP_017978101.1|	XM_020363765.1	P52423.2	K00601
PB_8019_1	uncharacterized protein loc110646200 isoform x1	P:GO:0006144; P:GO:0006164; F:GO:0003937; F:GO:0004643; C:GO:0042720	P:purine nucleobase metabolic process; P:purine nucleotide biosynthetic process; F:IMP cyclohydrolase activity; F:phosphoribosylaminoimidazolecarboxamide formyltransferase activity; C:mitochondrial inner membrane peptidase complex	EC:3.5.4.10; EC:2.1.2.3	IMP cyclohydrolase; Phosphoribosylaminoimidazolecarboxamide formyltransferase	gi|1137205270|gb|OMO74954.1|	XM_022871226.1	Q71YQ3.1	K00602
PB_2645_1	methionyl-trna mitochondrial isoform x1	P:GO:0006413; P:GO:0006555; P:GO:0046653; P:GO:0071951; F:GO:0004479; C:GO:0005739	P:translational initiation; P:methionine metabolic process; P:tetrahydrofolate metabolic process; P:conversion of methionyl-tRNA to N-formyl-methionyl-tRNA; F:methionyl-tRNA formyltransferase activity; C:mitochondrion	EC:2.1.2.9	Methionyl-tRNA formyltransferase	gi|1201314320|gb|OVA14032.1|	XM_022287684.1	B5YF45.1	K00604
PB_2028_3	mitochondrial	P:GO:0006546; P:GO:0006563; P:GO:0006566; P:GO:0032259; F:GO:0004047; F:GO:0008483; C:GO:0005739	P:glycine catabolic process; P:L-serine metabolic process; P:threonine metabolic process; P:methylation; F:aminomethyltransferase activity; F:transaminase activity; C:mitochondrion	EC:2.1.2.10; EC:2.6.1.0	Aminomethyltransferase;	gi|225444472|ref|XP_002272701.1|	XM_006383836.1	P54260.1	K00605
PB_2029_1	mitochondrial	P:GO:0006546; P:GO:0006563; P:GO:0006566; P:GO:0032259; F:GO:0004047; F:GO:0008483; C:GO:0005739	P:glycine catabolic process; P:L-serine metabolic process; P:threonine metabolic process; P:methylation; F:aminomethyltransferase activity; F:transaminase activity; C:mitochondrion	EC:2.1.2.10; EC:2.6.1.0	Aminomethyltransferase;	gi|225444472|ref|XP_002272701.1|	XM_006383836.1	P54260.1	K00605
PB_9782_1	3-methyl-2-oxobutanoate hydroxymethyltransferase mitochondrial	P:GO:0015940; P:GO:0032259; F:GO:0003864; F:GO:0008168; F:GO:0046872; C:GO:0005739; C:GO:0009507	P:pantothenate biosynthetic process; P:methylation; F:3-methyl-2-oxobutanoate hydroxymethyltransferase activity; F:methyltransferase activity; F:metal ion binding; C:mitochondrion; C:chloroplast	EC:2.1.2.11; EC:2.1.1.0	3-methyl-2-oxobutanoate hydroxymethyltransferase;	gi|1072954961|ref|XP_018488353.1|	XM_018643970.1	O82357.1	K00606
PB_9523_1	aspartate carbamoyltransferase chloroplastic-like	P:GO:0006207; P:GO:0006522; P:GO:0006531; F:GO:0004070; F:GO:0016597; C:GO:0005829; C:GO:0009347; C:GO:0009570	P:'de novo' pyrimidine nucleobase biosynthetic process; P:alanine metabolic process; P:aspartate metabolic process; F:aspartate carbamoyltransferase activity; F:amino acid binding; C:cytosol; C:aspartate carbamoyltransferase complex; C:chloroplast stroma	EC:2.1.3.2	Aspartate carbamoyltransferase	gi|1063514829|ref|XP_007020726.2|		P49077.2	K00609
PB_9686_1	ornithine chloroplastic	P:GO:0000050; P:GO:0006560; P:GO:0042450; F:GO:0004585; F:GO:0016597; C:GO:0009348; C:GO:0009570	P:urea cycle; P:proline metabolic process; P:arginine biosynthetic process via ornithine; F:ornithine carbamoyltransferase activity; F:amino acid binding; C:ornithine carbamoyltransferase complex; C:chloroplast stroma	EC:2.1.3.3	Ornithine carbamoyltransferase	gi|1111038877|ref|XP_019226306.1|	XM_011009151.1	Q43814.1	K00611
PB_2632_1	chloroplastic	P:GO:0006098; P:GO:0015976; F:GO:0004802	P:pentose-phosphate shunt; P:carbon utilization; F:transketolase activity	EC:2.2.1.1	Transketolase	gi|823186140|ref|XP_012489756.1|	XM_019333582.1	Q43848.1	K00615
PB_5572_1	chloroplastic	P:GO:0006098; P:GO:0015976; P:GO:0019253; F:GO:0004802; F:GO:0046872; C:GO:0009535	P:pentose-phosphate shunt; P:carbon utilization; P:reductive pentose-phosphate cycle; F:transketolase activity; F:metal ion binding; C:chloroplast thylakoid membrane	EC:2.2.1.1	Transketolase	gi|1111076718|ref|XP_019244962.1|	XM_019333582.1	Q43848.1	K00615
PB_8818_1	probable transaldolase	P:GO:0005975; F:GO:0003824	P:carbohydrate metabolic process; F:catalytic activity			gi|1276271252|gb|PIN26675.1|	XM_017375880.1	B0UV30.1	K00616
PB_8940_1	transaldolase family protein	P:GO:0005975; P:GO:0006098; P:GO:0009809; P:GO:0033587; F:GO:0004801; C:GO:0005739; C:GO:0009570	P:carbohydrate metabolic process; P:pentose-phosphate shunt; P:lignin biosynthetic process; P:shikimate biosynthetic process; F:sedoheptulose-7-phosphate:D-glyceraldehyde-3-phosphate glyceronetransferase activity; C:mitochondrion; C:chloroplast stroma	EC:2.2.1.2	Transaldolase	gi|848896136|ref|XP_012848123.1|	XM_008371396.2	A9WT40.1	K00616
CL1Contig12847	arginine biosynthesis bifunctional protein chloroplastic	P:GO:0000051; P:GO:0006526; P:GO:0006592; P:GO:0042967; F:GO:0004042; F:GO:0004358; C:GO:0009570	P:obsolete urea cycle intermediate metabolic process; P:arginine biosynthetic process; P:ornithine biosynthetic process; P:obsolete acyl-carrier-protein biosynthetic process; F:acetyl-CoA:L-glutamate N-acetyltransferase activity; F:glutamate N-acetyltransferase activity; C:chloroplast stroma	EC:2.3.1.1; EC:2.3.1.35	Amino-acid N-acetyltransferase; Glutamate N-acetyltransferase	gi|1279050888|ref|XP_022887307.1|	XM_002274177.4	B9SZB6.1	K00620
CL1Contig5180	arginine biosynthesis bifunctional protein chloroplastic	P:GO:0000051; P:GO:0006526; P:GO:0006592; P:GO:0042967; F:GO:0004042; F:GO:0004358; C:GO:0009570	P:obsolete urea cycle intermediate metabolic process; P:arginine biosynthetic process; P:ornithine biosynthetic process; P:obsolete acyl-carrier-protein biosynthetic process; F:acetyl-CoA:L-glutamate N-acetyltransferase activity; F:glutamate N-acetyltransferase activity; C:chloroplast stroma	EC:2.3.1.1; EC:2.3.1.35	Amino-acid N-acetyltransferase; Glutamate N-acetyltransferase	gi|1279050888|ref|XP_022887307.1|	XM_002274177.4	Q9ZUR7.2	K00620
CL31603Contig1	arginine biosynthesis bifunctional protein chloroplastic	P:GO:0000051; P:GO:0006526; P:GO:0006592; P:GO:0042967; F:GO:0004042; F:GO:0004358; C:GO:0009570	P:obsolete urea cycle intermediate metabolic process; P:arginine biosynthetic process; P:ornithine biosynthetic process; P:obsolete acyl-carrier-protein biosynthetic process; F:acetyl-CoA:L-glutamate N-acetyltransferase activity; F:glutamate N-acetyltransferase activity; C:chloroplast stroma	EC:2.3.1.1; EC:2.3.1.35	Amino-acid N-acetyltransferase; Glutamate N-acetyltransferase	gi|297827257|ref|XP_002881511.1|	XM_023031539.1	Q9ZUR7.2	K00620
ID_TRINITY_DN11525_c0_g1_i13	arginine biosynthesis bifunctional protein chloroplastic	P:GO:0000051; P:GO:0006526; P:GO:0006592; P:GO:0042967; F:GO:0004042; F:GO:0004358; C:GO:0009570	P:obsolete urea cycle intermediate metabolic process; P:arginine biosynthetic process; P:ornithine biosynthetic process; P:obsolete acyl-carrier-protein biosynthetic process; F:acetyl-CoA:L-glutamate N-acetyltransferase activity; F:glutamate N-acetyltransferase activity; C:chloroplast stroma	EC:2.3.1.1; EC:2.3.1.35	Amino-acid N-acetyltransferase; Glutamate N-acetyltransferase	gi|1279050888|ref|XP_022887307.1|	XM_002274177.4	Q9ZUR7.2	K00620
PB_9166_1	acetyl- cytosolic 1-like	P:GO:0006090; P:GO:0006550; P:GO:0006552; P:GO:0006554; P:GO:0006568; P:GO:0006574; P:GO:0006633; P:GO:0018874; P:GO:0042967; P:GO:0046950; F:GO:0003985	P:pyruvate metabolic process; P:isoleucine catabolic process; P:leucine catabolic process; P:lysine catabolic process; P:tryptophan metabolic process; P:valine catabolic process; P:fatty acid biosynthetic process; P:benzoate metabolic process; P:obsolete acyl-carrier-protein biosynthetic process; P:cellular ketone body metabolic process; F:acetyl-CoA C-acetyltransferase activity	EC:2.3.1.9	Acetyl-CoA C-acetyltransferase	gi|1216271037|ref|XP_021619836.1|	XM_010269676.2	Q9FIK7.1	K00626
PB_9300_1	acetyl- cytosolic 1	P:GO:0006090; P:GO:0006550; P:GO:0006552; P:GO:0006554; P:GO:0006568; P:GO:0006574; P:GO:0006633; P:GO:0018874; P:GO:0042967; P:GO:0046950; F:GO:0003985	P:pyruvate metabolic process; P:isoleucine catabolic process; P:leucine catabolic process; P:lysine catabolic process; P:tryptophan metabolic process; P:valine catabolic process; P:fatty acid biosynthetic process; P:benzoate metabolic process; P:obsolete acyl-carrier-protein biosynthetic process; P:cellular ketone body metabolic process; F:acetyl-CoA C-acetyltransferase activity	EC:2.3.1.9	Acetyl-CoA C-acetyltransferase	gi|1009127718|ref|XP_015880842.1|	KC342946.1	Q8S4Y1.1	K00626
PB_994_1	acetyl- cytosolic 1	P:GO:0008152; F:GO:0016747	P:metabolic process; F:transferase activity, transferring acyl groups other than amino-acyl groups	EC:2.3.1.0		gi|1130851527|dbj|GAV68459.1|	GU594059.1	Q8S4Y1.1	K00626
PB_501_1	dihydrolipoyllysine-residue acetyltransferase component 2 of pyruvate dehydrogenase mitochondrial-like	P:GO:0006094; P:GO:0006096; P:GO:0042967; F:GO:0004742; C:GO:0005759; C:GO:0045254	P:gluconeogenesis; P:glycolytic process; P:obsolete acyl-carrier-protein biosynthetic process; F:dihydrolipoyllysine-residue acetyltransferase activity; C:mitochondrial matrix; C:pyruvate dehydrogenase complex	EC:2.3.1.12	Dihydrolipoyllysine-residue acetyltransferase	gi|1021568537|ref|XP_016175491.1|	XM_022991188.1	Q5M729.1	K00627
PB_5030_1	dihydrolipoyllysine-residue acetyltransferase component 4 of pyruvate dehydrogenase chloroplastic	P:GO:0008152; F:GO:0016746	P:metabolic process; F:transferase activity, transferring acyl groups			gi|1269929688|ref|XP_022776962.1|	XM_011078727.2	Q9SQI8.1	K00627
PB_7546_1	dihydrolipoyllysine-residue acetyltransferase component 1 of pyruvate dehydrogenase mitochondrial isoform x1	P:GO:0008152; F:GO:0016746	P:metabolic process; F:transferase activity, transferring acyl groups			gi|1137248494|gb|OMP06425.1|	XM_002262746.4	Q0WQF7.2	K00627
PB_8517_1	dihydrolipoyllysine-residue acetyltransferase component 5 of pyruvate dehydrogenase chloroplastic	P:GO:0008152; F:GO:0016746; C:GO:0005886; C:GO:0009941; C:GO:0022626	P:metabolic process; F:transferase activity, transferring acyl groups; C:plasma membrane; C:chloroplast envelope; C:cytosolic ribosome			gi|657978156|ref|XP_008381007.1|	XM_015203087.1	Q9C8P0.1	K00627
PB_6765_2	glycerol-3-phosphate chloroplastic	P:GO:0006655; P:GO:0042967; F:GO:0004366; C:GO:0009570; C:GO:0016020	P:phosphatidylglycerol biosynthetic process; P:obsolete acyl-carrier-protein biosynthetic process; F:glycerol-3-phosphate O-acyltransferase activity; C:chloroplast stroma; C:membrane	EC:2.3.1.15	Glycerol-3-phosphate 1-O-acyltransferase	gi|529205469|gb|AGS77295.1|	XM_010278511.2	Q39639.1	K00630
CL34014Contig1	serine acetyltransferase 2-like	P:GO:0006535; P:GO:0042967; F:GO:0009001; C:GO:0005737	P:cysteine biosynthetic process from serine; P:obsolete acyl-carrier-protein biosynthetic process; F:serine O-acetyltransferase activity; C:cytoplasm	EC:2.3.1.30	Serine O-acetyltransferase	gi|1109216531|ref|XP_019182729.1|	XM_008243746.2	Q10S58.1	K00640
CL49543Contig1	serine acetyltransferase 2-like	P:GO:0006535; P:GO:0042967; F:GO:0009001; C:GO:0005737	P:cysteine biosynthetic process from serine; P:obsolete acyl-carrier-protein biosynthetic process; F:serine O-acetyltransferase activity; C:cytoplasm	EC:2.3.1.30	Serine O-acetyltransferase	gi|698430271|ref|XP_009792753.1|	XM_008243746.2	Q10S58.1	K00640
PB_5697_2	serine acetyltransferase 5-like	P:GO:0006535; P:GO:0042967; F:GO:0009001; C:GO:0005737	P:cysteine biosynthetic process from serine; P:obsolete acyl-carrier-protein biosynthetic process; F:serine O-acetyltransferase activity; C:cytoplasm	EC:2.3.1.30	Serine O-acetyltransferase	gi|694330833|ref|XP_009356108.1|	JQ723687.2	Q42538.1	K00640
PB_5698_1	serine acetyltransferase 5-like	P:GO:0006535; P:GO:0042967; F:GO:0009001; C:GO:0005737	P:cysteine biosynthetic process from serine; P:obsolete acyl-carrier-protein biosynthetic process; F:serine O-acetyltransferase activity; C:cytoplasm	EC:2.3.1.30	Serine O-acetyltransferase	gi|694330833|ref|XP_009356108.1|	JQ723687.2	Q42538.1	K00640
PB_9651_1	serine acetyltransferase chloroplastic-like	P:GO:0006535; P:GO:0042967; F:GO:0009001; C:GO:0005737	P:cysteine biosynthetic process from serine; P:obsolete acyl-carrier-protein biosynthetic process; F:serine O-acetyltransferase activity; C:cytoplasm	EC:2.3.1.30	Serine O-acetyltransferase	gi|747099451|ref|XP_011097780.1|	XM_018957352.1	Q39218.3	K00640
PB_9240_1	malonyl- -acyl carrier protein mitochondrial	P:GO:0006633; P:GO:0042967; F:GO:0004314; C:GO:0005835	P:fatty acid biosynthetic process; P:obsolete acyl-carrier-protein biosynthetic process; F:[acyl-carrier-protein] S-malonyltransferase activity; C:fatty acid synthase complex	EC:2.3.1.39	[Acyl-carrier-protein] S-malonyltransferase	gi|674781076|gb|AIL29212.1|	XM_021954865.1	Q8IVS2.2	K00645
PB_6833_1	3-oxoacyl-	P:GO:0006633; P:GO:0042967; F:GO:0004315; C:GO:0005835; C:GO:0009570	P:fatty acid biosynthetic process; P:obsolete acyl-carrier-protein biosynthetic process; F:3-oxoacyl-[acyl-carrier-protein] synthase activity; C:fatty acid synthase complex; C:chloroplast stroma	EC:2.3.1.41	Beta-ketoacyl-[acyl-carrier-protein] synthase I	gi|1098722059|ref|XP_018848180.1|	XM_023066603.1	P49245.1	K00648
PB_8829_1	8-amino-7-oxononanoate synthase	P:GO:0009102; F:GO:0008710; F:GO:0030170; C:GO:0005829; C:GO:0016021	P:biotin biosynthetic process; F:8-amino-7-oxononanoate synthase activity; F:pyridoxal phosphate binding; C:cytosol; C:integral component of membrane	EC:2.3.1.47	8-amino-7-oxononanoate synthase	gi|1040893001|ref|XP_017254688.1|	XM_016022473.1	Q8GW43.2	K00652
PB_7512_1	long chain base biosynthesis protein 1	P:GO:0009058; P:GO:0016049; P:GO:0043067; F:GO:0008483; F:GO:0030170; C:GO:0005783; C:GO:0016021	P:biosynthetic process; P:cell growth; P:regulation of programmed cell death; F:transaminase activity; F:pyridoxal phosphate binding; C:endoplasmic reticulum; C:integral component of membrane	EC:2.6.1.0		gi|802541193|ref|XP_012079565.1|	XM_018123749.1	Q94IB8.1	K00654
PB_8318_1	long chain base biosynthesis protein 2a	P:GO:0009058; F:GO:0016740; F:GO:0030170; C:GO:0016021	P:biosynthetic process; F:transferase activity; F:pyridoxal phosphate binding; C:integral component of membrane			gi|225456451|ref|XP_002284409.1|	XM_007038034.2	Q9LSZ9.1	K00654
CL42474Contig1						gi|1117347355|ref|XP_019453490.1|	XM_019400128.1	Q8GXU8.1	K00655
PB_3304_1	dihydrolipoyllysine-residue succinyltransferase component of 2-oxoglutarate dehydrogenase complex mitochondrial-like	P:GO:0006099; P:GO:0006554; P:GO:0042967; F:GO:0004149; C:GO:0045252	P:tricarboxylic acid cycle; P:lysine catabolic process; P:obsolete acyl-carrier-protein biosynthetic process; F:dihydrolipoyllysine-residue succinyltransferase activity; C:oxoglutarate dehydrogenase complex	EC:2.3.1.61	Dihydrolipoyllysine-residue succinyltransferase	gi|567920804|ref|XP_006452408.1|	XM_021953547.1	Q8H107.2	K00658
PB_3305_1	dihydrolipoyllysine-residue succinyltransferase component of 2-oxoglutarate dehydrogenase complex mitochondrial-like	P:GO:0006099; P:GO:0006554; P:GO:0042967; F:GO:0004149; C:GO:0045252	P:tricarboxylic acid cycle; P:lysine catabolic process; P:obsolete acyl-carrier-protein biosynthetic process; F:dihydrolipoyllysine-residue succinyltransferase activity; C:oxoglutarate dehydrogenase complex	EC:2.3.1.61	Dihydrolipoyllysine-residue succinyltransferase	gi|567920804|ref|XP_006452408.1|	XM_021953547.1	Q8H107.2	K00658
PB_3551_1	chalcone synthase 1	P:GO:0009813; F:GO:0016210	P:flavonoid biosynthetic process; F:naringenin-chalcone synthase activity	EC:2.3.1.74	Chalcone synthase	gi|1009140255|ref|XP_015887549.1|	MG720809.1	P48387.1	K00660
PB_9448_1	chalcone synthase 1	P:GO:0009813; F:GO:0016210	P:flavonoid biosynthetic process; F:naringenin-chalcone synthase activity	EC:2.3.1.74	Chalcone synthase	gi|724086290|gb|AIY24987.1|	XM_010025436.2	P48386.1	K00660
CL35487Contig1						gi|823224298|ref|XP_012444917.1|	XM_020243594.1	B2HIN2.1	K00666
PB_558_1	probable acyl-activating enzyme peroxisomal	P:GO:0006744; F:GO:0008756	P:ubiquinone biosynthetic process; F:o-succinylbenzoate-CoA ligase activity	EC:6.2.1.26	o-succinylbenzoate--CoA ligase	gi|1216317384|ref|XP_021601172.1|	XM_020355647.1	Q9FFE9.1	K00666
PB_10959_1	n-alpha-acetyltransferase mak3	P:GO:0006474; P:GO:0042967; F:GO:0004596; C:GO:0031417	P:N-terminal protein amino acid acetylation; P:obsolete acyl-carrier-protein biosynthetic process; F:peptide alpha-N-acetyltransferase activity; C:NatC complex	EC:2.3.1.88	Acyltransferases	gi|1109210504|ref|XP_019179680.1|	AK337689.1	O80438.1	K00670
PB_5372_2	glycylpeptide n-tetradecanoyltransferase 1-like	P:GO:0018008; P:GO:0042967; F:GO:0004379; C:GO:0005737	P:N-terminal peptidyl-glycine N-myristoylation; P:obsolete acyl-carrier-protein biosynthetic process; F:glycylpeptide N-tetradecanoyltransferase activity; C:cytoplasm	EC:2.3.1.97	Glycylpeptide N-tetradecanoyltransferase	gi|1098776139|ref|XP_018848567.1|	XM_016035166.1	Q9LTR9.2	K00671
PB_8662_1	glycylpeptide n-tetradecanoyltransferase 1-like	P:GO:0006499; P:GO:0042967; F:GO:0004379	P:N-terminal protein myristoylation; P:obsolete acyl-carrier-protein biosynthetic process; F:glycylpeptide N-tetradecanoyltransferase activity	EC:2.3.1.97	Glycylpeptide N-tetradecanoyltransferase	gi|1009146013|ref|XP_015890652.1|	XM_011074245.2	Q9LTR9.2	K00671
CL24840Contig1						gi|1173771724|ref|XP_020553524.1|	XM_021750751.1	Q9SU91.1	K00677
CL40613Contig1	probable acyl-	P:GO:0009103; P:GO:0015940; P:GO:0042967; P:GO:2001289; F:GO:0008780; C:GO:0005739	P:lipopolysaccharide biosynthetic process; P:pantothenate biosynthetic process; P:obsolete acyl-carrier-protein biosynthetic process; P:lipid X metabolic process; F:acyl-[acyl-carrier-protein]-UDP-N-acetylglucosamine O-acyltransferase activity; C:mitochondrion	EC:2.3.1.129	Acyl-[acyl-carrier-protein]--UDP-N-acetylglucosamine O-acyltransferase	gi|1109236069|ref|XP_019192669.1|	XM_021750750.1	Q9SU91.1	K00677
CL939Contig1	probable acyl-	P:GO:0009103; P:GO:0015940; P:GO:0042967; P:GO:2001289; F:GO:0008780; C:GO:0005739	P:lipopolysaccharide biosynthetic process; P:pantothenate biosynthetic process; P:obsolete acyl-carrier-protein biosynthetic process; P:lipid X metabolic process; F:acyl-[acyl-carrier-protein]-UDP-N-acetylglucosamine O-acyltransferase activity; C:mitochondrion	EC:2.3.1.129	Acyl-[acyl-carrier-protein]--UDP-N-acetylglucosamine O-acyltransferase	gi|1109236069|ref|XP_019192669.1|	XM_021750750.1	Q9SU91.1	K00677
CL939Contig2	probable acyl-	P:GO:0009103; P:GO:0015940; P:GO:0042967; P:GO:2001289; F:GO:0008780; C:GO:0005739	P:lipopolysaccharide biosynthetic process; P:pantothenate biosynthetic process; P:obsolete acyl-carrier-protein biosynthetic process; P:lipid X metabolic process; F:acyl-[acyl-carrier-protein]-UDP-N-acetylglucosamine O-acyltransferase activity; C:mitochondrion	EC:2.3.1.129	Acyl-[acyl-carrier-protein]--UDP-N-acetylglucosamine O-acyltransferase	gi|1109236069|ref|XP_019192669.1|	XM_021750750.1	Q9SU91.1	K00677
CL939Contig3	probable acyl-	P:GO:0009103; P:GO:0015940; P:GO:0042967; P:GO:2001289; F:GO:0008780; C:GO:0005739	P:lipopolysaccharide biosynthetic process; P:pantothenate biosynthetic process; P:obsolete acyl-carrier-protein biosynthetic process; P:lipid X metabolic process; F:acyl-[acyl-carrier-protein]-UDP-N-acetylglucosamine O-acyltransferase activity; C:mitochondrion	EC:2.3.1.129	Acyl-[acyl-carrier-protein]--UDP-N-acetylglucosamine O-acyltransferase	gi|1109236069|ref|XP_019192669.1|	XM_021750750.1	Q9SU91.1	K00677
CL939Contig4	probable acyl-	P:GO:0009103; P:GO:0015940; P:GO:0042967; P:GO:2001289; F:GO:0008780; C:GO:0005739	P:lipopolysaccharide biosynthetic process; P:pantothenate biosynthetic process; P:obsolete acyl-carrier-protein biosynthetic process; P:lipid X metabolic process; F:acyl-[acyl-carrier-protein]-UDP-N-acetylglucosamine O-acyltransferase activity; C:mitochondrion	EC:2.3.1.129	Acyl-[acyl-carrier-protein]--UDP-N-acetylglucosamine O-acyltransferase	gi|1109236069|ref|XP_019192669.1|	XM_021750750.1	Q9SU91.1	K00677
CL939Contig5	probable acyl-	P:GO:0009103; P:GO:0015940; P:GO:0042967; P:GO:2001289; F:GO:0008780; C:GO:0005739	P:lipopolysaccharide biosynthetic process; P:pantothenate biosynthetic process; P:obsolete acyl-carrier-protein biosynthetic process; P:lipid X metabolic process; F:acyl-[acyl-carrier-protein]-UDP-N-acetylglucosamine O-acyltransferase activity; C:mitochondrion	EC:2.3.1.129	Acyl-[acyl-carrier-protein]--UDP-N-acetylglucosamine O-acyltransferase	gi|1216245703|ref|XP_021606436.1|	XM_021750750.1	Q9SU91.1	K00677
PB_1986_2	phospholipid:diacylglycerol acyltransferase 1-like	P:GO:0019432; P:GO:0042967; F:GO:0008374; F:GO:0046027; C:GO:0005773; C:GO:0005783; C:GO:0016021	P:triglyceride biosynthetic process; P:obsolete acyl-carrier-protein biosynthetic process; F:O-acyltransferase activity; F:phospholipid:diacylglycerol acyltransferase activity; C:vacuole; C:endoplasmic reticulum; C:integral component of membrane	EC:2.3.1.158	Phospholipid:diacylglycerol acyltransferase	gi|566161131|ref|XP_002303252.2|	XM_021754711.1	Q9FNA9.1	K00679
PB_1987_4	phospholipid:diacylglycerol acyltransferase 1-like	P:GO:0019432; P:GO:0042967; F:GO:0008374; F:GO:0046027; C:GO:0005773; C:GO:0005783; C:GO:0016021	P:triglyceride biosynthetic process; P:obsolete acyl-carrier-protein biosynthetic process; F:O-acyltransferase activity; F:phospholipid:diacylglycerol acyltransferase activity; C:vacuole; C:endoplasmic reticulum; C:integral component of membrane	EC:2.3.1.158	Phospholipid:diacylglycerol acyltransferase	gi|566161131|ref|XP_002303252.2|	XM_021754711.1	Q9FNA9.1	K00679
PB_7474_1	phospholipid:diacylglycerol acyltransferase 1-like	P:GO:0006629; P:GO:0042967; F:GO:0008374; C:GO:0016021	P:lipid metabolic process; P:obsolete acyl-carrier-protein biosynthetic process; F:O-acyltransferase activity; C:integral component of membrane			gi|824632731|gb|AKI88004.1|	XM_021754711.1	Q9FNA9.1	K00679
PB_7991_1	arginyl-trna--protein transferase 2 isoform x1	P:GO:0016598; F:GO:0004057; C:GO:0005737	P:protein arginylation; F:arginyltransferase activity; C:cytoplasm	EC:2.3.2.8	Arginyltransferase	gi|225448390|ref|XP_002271416.1|	XR_002031545.1	Q9ZT48.2	K00685
PB_11596_1	glycogen phosphorylase 1-like	P:GO:0005980; F:GO:0008184; F:GO:0016597; F:GO:0030170; C:GO:0005737	P:glycogen catabolic process; F:glycogen phosphorylase activity; F:amino acid binding; F:pyridoxal phosphate binding; C:cytoplasm			gi|1150090394|ref|XP_020230882.1|	XM_010657152.2	Q00766.3	K00688
PB_3417_8	alpha- glucan phosphorylase l-2 chloroplastic amyloplastic-like	P:GO:0005980; F:GO:0008184; F:GO:0030170; C:GO:0005737	P:glycogen catabolic process; F:glycogen phosphorylase activity; F:pyridoxal phosphate binding; C:cytoplasm			gi|731371889|ref|XP_010649509.1|	XM_010651207.2	P53535.1	K00688
PB_3418_5	alpha- glucan phosphorylase l-2 chloroplastic amyloplastic-like	P:GO:0005980; F:GO:0008184; F:GO:0030170; C:GO:0005737	P:glycogen catabolic process; F:glycogen phosphorylase activity; F:pyridoxal phosphate binding; C:cytoplasm			gi|731371889|ref|XP_010649509.1|	XM_002512062.2	P53535.1	K00688
PB_3835_3	alpha- glucan phosphorylase l chloroplastic amyloplastic	P:GO:0005980; P:GO:0009414; F:GO:0008184; F:GO:0030170; C:GO:0009501; C:GO:0009570	P:glycogen catabolic process; P:response to water deprivation; F:glycogen phosphorylase activity; F:pyridoxal phosphate binding; C:amyloplast; C:chloroplast stroma			gi|130172|sp|P27598.1|PHSL_IPOBA	XM_002279039.3	P27598.1	K00688
PB_499_1	alpha-glucan h isozyme	P:GO:0005980; P:GO:0009414; F:GO:0008184; F:GO:0030170; C:GO:0005829; C:GO:0009507	P:glycogen catabolic process; P:response to water deprivation; F:glycogen phosphorylase activity; F:pyridoxal phosphate binding; C:cytosol; C:chloroplast			gi|225434692|ref|XP_002280732.1|	KX383657.1	P32811.1	K00688
PB_3278_1	cellulose synthase 3	P:GO:0005982; P:GO:0005985; P:GO:0006011; P:GO:0030244; P:GO:0071555; F:GO:0016760; F:GO:0046872; C:GO:0005886; C:GO:0016021	P:starch metabolic process; P:sucrose metabolic process; P:UDP-glucose metabolic process; P:cellulose biosynthetic process; P:cell wall organization; F:cellulose synthase (UDP-forming) activity; F:metal ion binding; C:plasma membrane; C:integral component of membrane	EC:2.4.1.12	Cellulose synthase (UDP-forming)	gi|1227895265|ref|XP_021911761.1|	XM_023040851.1	Q941L0.2	K00694
PB_1709_1	sucrose synthase 2	P:GO:0005982; P:GO:0005985; P:GO:0010431; F:GO:0016157	P:starch metabolic process; P:sucrose metabolic process; P:seed maturation; F:sucrose synthase activity	EC:2.4.1.13	Sucrose synthase	gi|661879248|emb|CDP17108.1|	XM_022179479.1	O24301.1	K00695
PB_1807_1	sucrose synthase	P:GO:0005982; P:GO:0005985; F:GO:0016157	P:starch metabolic process; P:sucrose metabolic process; F:sucrose synthase activity	EC:2.4.1.13	Sucrose synthase	gi|590921236|gb|AHL29281.1|	XM_010657782.2	P10691.1	K00695
PB_7177_1	sucrose synthase 7-like	P:GO:0005982; P:GO:0005985; F:GO:0016157	P:starch metabolic process; P:sucrose metabolic process; F:sucrose synthase activity	EC:2.4.1.13	Sucrose synthase	gi|758375745|gb|AJO70150.1|	XM_019316475.1	Q9FX32.1	K00695
PB_7189_1	sucrose synthase 7-like	P:GO:0005982; P:GO:0005985; P:GO:0080165; F:GO:0016157; C:GO:0005618; C:GO:0016021	P:starch metabolic process; P:sucrose metabolic process; P:callose deposition in phloem sieve plate; F:sucrose synthase activity; C:cell wall; C:integral component of membrane	EC:2.4.1.13	Sucrose synthase	gi|758375747|gb|AJO70151.1|	KU573426.1	Q9FX32.1	K00695
PB_7302_1	sucrose synthase	P:GO:0005982; P:GO:0005985; F:GO:0016157	P:starch metabolic process; P:sucrose metabolic process; F:sucrose synthase activity	EC:2.4.1.13	Sucrose synthase	gi|590921236|gb|AHL29281.1|	JX067545.1	P10691.1	K00695
PB_217_3	probable sucrose-phosphate synthase 3	P:GO:0005982; P:GO:0005985; F:GO:0016157; F:GO:0046524; C:GO:0005794	P:starch metabolic process; P:sucrose metabolic process; F:sucrose synthase activity; F:sucrose-phosphate synthase activity; C:Golgi apparatus	EC:2.4.1.14; EC:2.4.1.13	Sucrose-phosphate synthase; Sucrose synthase	gi|661885188|emb|CDP11144.1|	XM_011103256.2	O04933.1	K00696
PB_218_1	probable sucrose-phosphate synthase 2	P:GO:0005982; P:GO:0005985; P:GO:0006558; P:GO:0006570; F:GO:0016157; F:GO:0046524; F:GO:0047947; C:GO:0005794	P:starch metabolic process; P:sucrose metabolic process; P:L-phenylalanine metabolic process; P:tyrosine metabolic process; F:sucrose synthase activity; F:sucrose-phosphate synthase activity; F:glutamine N-phenylacetyltransferase activity; C:Golgi apparatus	EC:2.4.1.14; EC:2.4.1.13; EC:2.3.1.14	Sucrose-phosphate synthase; Sucrose synthase; Glutamine N-phenylacetyltransferase	gi|697128963|ref|XP_009618538.1|	XM_021739705.1	O04933.1	K00696
PB_3487_1	probable sucrose-phosphate synthase	P:GO:0005982; P:GO:0005986; P:GO:0071836; F:GO:0016157; F:GO:0046524; C:GO:0005829; C:GO:0005886; C:GO:0009506	P:starch metabolic process; P:sucrose biosynthetic process; P:nectar secretion; F:sucrose synthase activity; F:sucrose-phosphate synthase activity; C:cytosol; C:plasma membrane; C:plasmodesma	EC:2.4.1.14; EC:2.4.1.13	Sucrose-phosphate synthase; Sucrose synthase	gi|570709909|gb|AHE93347.1|	KF696388.1	Q43845.1	K00696
PB_3490_1	probable sucrose-phosphate synthase	P:GO:0005982; P:GO:0005986; P:GO:0071836; F:GO:0016157; F:GO:0046524; C:GO:0005829; C:GO:0005886; C:GO:0009506	P:starch metabolic process; P:sucrose biosynthetic process; P:nectar secretion; F:sucrose synthase activity; F:sucrose-phosphate synthase activity; C:cytosol; C:plasma membrane; C:plasmodesma	EC:2.4.1.14; EC:2.4.1.13	Sucrose-phosphate synthase; Sucrose synthase	gi|570709909|gb|AHE93347.1|	JQ753072.1	Q43845.1	K00696
PB_6489_3	probable -trehalose-phosphate synthase	P:GO:0005982; P:GO:0005985; P:GO:0005992; P:GO:0016311; F:GO:0003825; F:GO:0004805	P:starch metabolic process; P:sucrose metabolic process; P:trehalose biosynthetic process; P:dephosphorylation; F:alpha,alpha-trehalose-phosphate synthase (UDP-forming) activity; F:trehalose-phosphatase activity	EC:2.4.1.15; EC:3.1.3.12	Alpha,alpha-trehalose-phosphate synthase (UDP-forming); Trehalose-phosphatase	gi|1246416994|gb|ATE80673.1|	XM_016704108.1	Q9LMI0.1	K00697
CL11276Contig1	udp-glycosyltransferase 87a1-like	P:GO:0009812; F:GO:0035251	P:flavonoid metabolic process; F:UDP-glucosyltransferase activity			gi|763789186|gb|KJB56182.1|	XM_023088426.1	O64733.1	K00699
CL12396Contig1	udp-glucose flavonoid 3-o-glucosyltransferase 7	P:GO:0008152; F:GO:0016758	P:metabolic process; F:transferase activity, transferring hexosyl groups	EC:2.4.1.0		gi|543175122|gb|AGV53046.1|		Q8W491.1	K00699
CL3835Contig1	udp-glycosyltransferase 87a1-like	P:GO:0008152; F:GO:0016758	P:metabolic process; F:transferase activity, transferring hexosyl groups	EC:2.4.1.0		gi|720003600|ref|XP_010257044.1|	KU317807.1	O64733.1	K00699
PB_4624_1	7-deoxyloganetic acid glucosyltransferase-like	P:GO:0009813; P:GO:0052696; F:GO:0080043; F:GO:0080044; C:GO:0043231	P:flavonoid biosynthetic process; P:flavonoid glucuronidation; F:quercetin 3-O-glucosyltransferase activity; F:quercetin 7-O-glucosyltransferase activity; C:intracellular membrane-bounded organelle			gi|1026044442|ref|XP_016568394.1|	XM_010033765.2	U3U992.1	K00699
PB_8893_1	scopoletin glucosyltransferase-like	P:GO:0008152; F:GO:0016758	P:metabolic process; F:transferase activity, transferring hexosyl groups	EC:2.4.1.0		gi|543175122|gb|AGV53046.1|		Q9AT54.1	K00699
PB_9053_1	7-deoxyloganetic acid glucosyltransferase-like	P:GO:0009812; F:GO:0035251	P:flavonoid metabolic process; F:UDP-glucosyltransferase activity			gi|848925607|ref|XP_012858709.1|		U3U992.1	K00699
PB_9364_1	beta-d-glucosyl crocetin beta- -glucosyltransferase-like	P:GO:0009812; F:GO:0035251	P:flavonoid metabolic process; F:UDP-glucosyltransferase activity			gi|1130833805|dbj|GAV83746.1|		F8WKW8.1	K00699
CL1Contig11735	starch branching enzyme iia	F:GO:0003824	F:catalytic activity			gi|697172006|ref|XP_009594938.1|	XM_021433271.1	Q08047.1	K00700
IFL_TRINITY_DN13339_c0_g1_i7	-alpha-glucan-branching enzyme 2- chloroplastic amyloplastic isoform x1	F:GO:0016740	F:transferase activity			gi|1281042423|ref|XP_023005874.1|	XM_010091096.1	Q41058.1	K00700
PB_1767_3	-alpha-glucan-branching enzyme 2- chloroplastic amyloplastic-like isoform x1	P:GO:0005978; P:GO:0005982; P:GO:0005985; F:GO:0003844; F:GO:0004553; F:GO:0043169	P:glycogen biosynthetic process; P:starch metabolic process; P:sucrose metabolic process; F:1,4-alpha-glucan branching enzyme activity; F:hydrolase activity, hydrolyzing O-glycosyl compounds; F:cation binding	EC:2.4.1.18; EC:3.2.1.0	1,4-alpha-glucan branching enzyme;	gi|1217030604|ref|XP_021655138.1|	XM_021765094.1	Q41058.1	K00700
PB_1768_3	-alpha-glucan-branching enzyme 2- chloroplastic amyloplastic-like isoform x1	P:GO:0005978; P:GO:0005982; P:GO:0005985; F:GO:0003844; F:GO:0004553; F:GO:0043169	P:glycogen biosynthetic process; P:starch metabolic process; P:sucrose metabolic process; F:1,4-alpha-glucan branching enzyme activity; F:hydrolase activity, hydrolyzing O-glycosyl compounds; F:cation binding	EC:2.4.1.18; EC:3.2.1.0	1,4-alpha-glucan branching enzyme;	gi|1217030604|ref|XP_021655138.1|	XM_021765094.1	Q41058.1	K00700
PB_3150_1	#NAME?	P:GO:0005978; P:GO:0005982; P:GO:0005985; F:GO:0003844; F:GO:0004553; F:GO:0043169	P:glycogen biosynthetic process; P:starch metabolic process; P:sucrose metabolic process; F:1,4-alpha-glucan branching enzyme activity; F:hydrolase activity, hydrolyzing O-glycosyl compounds; F:cation binding	EC:2.4.1.18; EC:3.2.1.0	1,4-alpha-glucan branching enzyme;	gi|702368428|ref|XP_010061162.1|	KY429029.1	P30924.2	K00700
PB_6900_1	#NAME?	P:GO:0005978; P:GO:0005982; P:GO:0005985; F:GO:0003844; F:GO:0004553; F:GO:0043169	P:glycogen biosynthetic process; P:starch metabolic process; P:sucrose metabolic process; F:1,4-alpha-glucan branching enzyme activity; F:hydrolase activity, hydrolyzing O-glycosyl compounds; F:cation binding	EC:2.4.1.18; EC:3.2.1.0	1,4-alpha-glucan branching enzyme;	gi|1278996235|ref|XP_022851676.1|	XM_003634667.3	D2WL32.1	K00700
CL35758Contig1	soluble starch synthase chloroplastic amyloplastic	P:GO:0005985; P:GO:0010021; P:GO:0019252; F:GO:0004373; F:GO:0009011; C:GO:0009501; C:GO:0009570	P:sucrose metabolic process; P:amylopectin biosynthetic process; P:starch biosynthetic process; F:glycogen (starch) synthase activity; F:starch synthase activity; C:amyloplast; C:chloroplast stroma	EC:2.4.1.21; EC:2.4.1.11	Starch synthase; Glycogen(starch) synthase	gi|802563910|ref|XP_012067140.1|	XM_017385882.1	P93568.1	K00703
CL48902Contig1	soluble starch synthase chloroplastic amyloplastic	P:GO:0005985; P:GO:0010021; P:GO:0019252; F:GO:0004373; F:GO:0009011; C:GO:0009501; C:GO:0009570	P:sucrose metabolic process; P:amylopectin biosynthetic process; P:starch biosynthetic process; F:glycogen (starch) synthase activity; F:starch synthase activity; C:amyloplast; C:chloroplast stroma	EC:2.4.1.21; EC:2.4.1.11	Starch synthase; Glycogen(starch) synthase	gi|743902609|ref|XP_011044647.1|		Q0DEC8.1	K00703
PB_3296_1						gi|891070292|gb|AKQ62851.1|	XM_008227126.2	Q0WVX5.1	K00703
PB_4103_1	granule-bound starch synthase chloroplastic amyloplastic	P:GO:0005985; P:GO:0019252; F:GO:0004373; C:GO:0009501; C:GO:0009507	P:sucrose metabolic process; P:starch biosynthetic process; F:glycogen (starch) synthase activity; C:amyloplast; C:chloroplast	EC:2.4.1.11	Glycogen(starch) synthase	gi|1102144804|gb|OIT01157.1|	FJ561743.1	Q43847.3	K00703
PB_6830_1	starch synthase chloroplastic amyloplastic	P:GO:0005982; P:GO:0005985; P:GO:0009058; F:GO:0004373; F:GO:0009011; F:GO:0033201; F:GO:2001070	P:starch metabolic process; P:sucrose metabolic process; P:biosynthetic process; F:glycogen (starch) synthase activity; F:starch synthase activity; F:alpha-1,4-glucan synthase activity; F:starch binding	EC:2.4.1.21; EC:2.4.1.11	Starch synthase; Glycogen(starch) synthase	gi|743885695|ref|XP_011037629.1|	KP987237.1	Q43846.1	K00703
PB_7773_1	soluble starch synthase chloroplastic amyloplastic	P:GO:0005985; P:GO:0010021; P:GO:0019252; F:GO:0004373; F:GO:0009011; C:GO:0009501; C:GO:0009570	P:sucrose metabolic process; P:amylopectin biosynthetic process; P:starch biosynthetic process; F:glycogen (starch) synthase activity; F:starch synthase activity; C:amyloplast; C:chloroplast stroma	EC:2.4.1.21; EC:2.4.1.11	Starch synthase; Glycogen(starch) synthase	gi|1227947148|ref|XP_021909617.1|	XM_021802299.1	P93568.1	K00703
PB_7949_1	4-alpha- chloroplastic amyloplastic	P:GO:0000025; P:GO:0005977; P:GO:0005983; P:GO:0005985; P:GO:0006006; F:GO:0004134; C:GO:0009507	P:maltose catabolic process; P:glycogen metabolic process; P:starch catabolic process; P:sucrose metabolic process; P:glucose metabolic process; F:4-alpha-glucanotransferase activity; C:chloroplast	EC:2.4.1.25	4-alpha-glucanotransferase	gi|1098779054|ref|XP_018850129.1|	XM_012219832.2	Q06801.1	K00705
PB_988_3	4-alpha-glucanotransferase dpe2	P:GO:0005977; P:GO:0005982; P:GO:0005985; F:GO:0004134; F:GO:2001070	P:glycogen metabolic process; P:starch metabolic process; P:sucrose metabolic process; F:4-alpha-glucanotransferase activity; F:starch binding	EC:2.4.1.25	4-alpha-glucanotransferase	gi|1067266090|gb|AOQ26249.1|	KP053399.1	Q8RXD9.1	K00705
PB_989_2	4-alpha-glucanotransferase dpe2	P:GO:0005977; P:GO:0005982; P:GO:0005985; F:GO:0004134; F:GO:2001070	P:glycogen metabolic process; P:starch metabolic process; P:sucrose metabolic process; F:4-alpha-glucanotransferase activity; F:starch binding	EC:2.4.1.25	4-alpha-glucanotransferase	gi|758375749|gb|AJO70152.1|	KP053399.1	Q69Q02.1	K00705
PB_990_1	4-alpha-glucanotransferase dpe2	P:GO:0005977; P:GO:0005982; P:GO:0005985; F:GO:0004134; F:GO:2001070	P:glycogen metabolic process; P:starch metabolic process; P:sucrose metabolic process; F:4-alpha-glucanotransferase activity; F:starch binding	EC:2.4.1.25	4-alpha-glucanotransferase	gi|758375749|gb|AJO70152.1|	KP053399.1	Q69Q02.1	K00705
PB_991_4	4-alpha-glucanotransferase dpe2 isoform x1	P:GO:0005977; P:GO:0005982; P:GO:0005985; F:GO:0004134; F:GO:2001070	P:glycogen metabolic process; P:starch metabolic process; P:sucrose metabolic process; F:4-alpha-glucanotransferase activity; F:starch binding	EC:2.4.1.25	4-alpha-glucanotransferase	gi|758375749|gb|AJO70152.1|	KP053399.1	Q69Q02.1	K00705
ID_TRINITY_DN7209_c0_g1_i15	callose synthase 5	P:GO:0005982; P:GO:0005985; P:GO:0006075; F:GO:0003843; C:GO:0000148; C:GO:0016021	P:starch metabolic process; P:sucrose metabolic process; P:(1->3)-beta-D-glucan biosynthetic process; F:1,3-beta-D-glucan synthase activity; C:1,3-beta-D-glucan synthase complex; C:integral component of membrane	EC:2.4.1.34	1,3-beta-glucan synthase	gi|1229794438|ref|XP_022150844.1|	XM_023039105.1	Q3B724.1	K00706
PB_1049_1	callose synthase 12	P:GO:0005982; P:GO:0005985; P:GO:0006075; F:GO:0003843; C:GO:0000148; C:GO:0016021	P:starch metabolic process; P:sucrose metabolic process; P:(1->3)-beta-D-glucan biosynthetic process; F:1,3-beta-D-glucan synthase activity; C:1,3-beta-D-glucan synthase complex; C:integral component of membrane	EC:2.4.1.34	1,3-beta-glucan synthase	gi|1029004839|ref|XP_016666318.1|	XM_021777511.1	Q9ZT82.1	K00706
CL14674Contig1	dolichol-phosphate mannosyltransferase subunit 1	P:GO:0006486; P:GO:0009069; P:GO:0016310; P:GO:0060359; F:GO:0004582; F:GO:0004686; C:GO:0000136; C:GO:0005783; C:GO:0005886; C:GO:0033185	P:protein glycosylation; P:serine family amino acid metabolic process; P:phosphorylation; P:response to ammonium ion; F:dolichyl-phosphate beta-D-mannosyltransferase activity; F:elongation factor-2 kinase activity; C:alpha-1,6-mannosyltransferase complex; C:endoplasmic reticulum; C:plasma membrane; C:dolichol-phosphate-mannose synthase complex	EC:2.4.1.83; EC:2.7.11.20	Dolichyl-phosphate beta-D-mannosyltransferase; [Elongation factor 2] kinase	gi|1279114031|ref|XP_022881381.1|	XM_017767972.1	Q9LM93.1	K00721
CL49752Contig1						gi|1279114031|ref|XP_022881381.1|	XM_023025613.1	Q9LM93.1	K00721
IFL_TRINITY_DN10175_c0_g1_i2	dolichol-phosphate mannosyltransferase subunit 1	P:GO:0006487; P:GO:0006506; P:GO:0019348; P:GO:0035269; F:GO:0004169; F:GO:0004582; C:GO:0000136; C:GO:0005789	P:protein N-linked glycosylation; P:GPI anchor biosynthetic process; P:dolichol metabolic process; P:protein O-linked mannosylation; F:dolichyl-phosphate-mannose-protein mannosyltransferase activity; F:dolichyl-phosphate beta-D-mannosyltransferase activity; C:alpha-1,6-mannosyltransferase complex; C:endoplasmic reticulum membrane	EC:2.4.1.109; EC:2.4.1.83	Dolichyl-phosphate-mannose--protein mannosyltransferase; Dolichyl-phosphate beta-D-mannosyltransferase	gi|8778597|gb|AAF79605.1|AC027665_6	XM_023025613.1	Q9LM93.1	K00721
CL34998Contig1	alpha- -mannosyl-glycoprotein 2-beta-n-acetylglucosaminyltransferase isoform x1	P:GO:0006491; P:GO:0006972; F:GO:0003827; F:GO:0016262; C:GO:0005768; C:GO:0005802; C:GO:0016021	P:N-glycan processing; P:hyperosmotic response; F:alpha-1,3-mannosylglycoprotein 2-beta-N-acetylglucosaminyltransferase activity; F:protein N-acetylglucosaminyltransferase activity; C:endosome; C:trans-Golgi network; C:integral component of membrane	EC:2.4.1.94; EC:2.4.1.101	Protein N-acetylglucosaminyltransferase; Alpha-1,3-mannosyl-glycoprotein 2-beta-N-acetylglucosaminyltransferase	gi|720046391|ref|XP_010270493.1|	XM_021834911.1	Q9XGM8.1	K00726
PB_9400_1	dolichyl-phosphate beta-glucosyltransferase	P:GO:0006487; P:GO:0006506; P:GO:0019348; P:GO:0035269; F:GO:0004169; F:GO:0004582; C:GO:0000136; C:GO:0005789	P:protein N-linked glycosylation; P:GPI anchor biosynthetic process; P:dolichol metabolic process; P:protein O-linked mannosylation; F:dolichyl-phosphate-mannose-protein mannosyltransferase activity; F:dolichyl-phosphate beta-D-mannosyltransferase activity; C:alpha-1,6-mannosyltransferase complex; C:endoplasmic reticulum membrane	EC:2.4.1.109; EC:2.4.1.83	Dolichyl-phosphate-mannose--protein mannosyltransferase; Dolichyl-phosphate beta-D-mannosyltransferase	gi|1111023775|ref|XP_019262940.1|	XM_006486041.2	Q9Y673.1	K00729
ID_TRINITY_DN308_c0_g1_i2	probable beta- -galactosyltransferase 2 isoform x1	P:GO:0006486; F:GO:0008378; C:GO:0000139; C:GO:0016021	P:protein glycosylation; F:galactosyltransferase activity; C:Golgi membrane; C:integral component of membrane			gi|1208527409|gb|OWM81279.1|	XM_021790309.1	A8MRC7.1	K00734
ISE_TRINITY_DN644_c0_g2_i2	probable beta- -galactosyltransferase 2	P:GO:0006486; F:GO:0008378; C:GO:0000139; C:GO:0016021	P:protein glycosylation; F:galactosyltransferase activity; C:Golgi membrane; C:integral component of membrane			gi|1217012956|ref|XP_021645998.1|	XM_002302840.2	A8MRC7.1	K00734
PB_6197_1	alpha- -mannosyl-glycoprotein 2-beta-n-acetylglucosaminyltransferase	P:GO:0009312; F:GO:0008455; C:GO:0005795; C:GO:0016021	P:oligosaccharide biosynthetic process; F:alpha-1,6-mannosylglycoprotein 2-beta-N-acetylglucosaminyltransferase activity; C:Golgi stack; C:integral component of membrane	EC:2.4.1.143	Alpha-1,6-mannosyl-glycoprotein 2-beta-N-acetylglucosaminyltransferase	gi|1279090934|ref|XP_022847779.1|	XM_018969110.1	Q9FT88.1	K00736
CL2588Contig1	beta- -mannosyl-glycoprotein 4-beta-n-acetylglucosaminyltransferase	P:GO:0006487; F:GO:0003830; C:GO:0016021	P:protein N-linked glycosylation; F:beta-1,4-mannosylglycoprotein 4-beta-N-acetylglucosaminyltransferase activity; C:integral component of membrane	EC:2.4.1.144	Beta-1,4-mannosyl-glycoprotein 4-beta-N-acetylglucosaminyltransferase	gi|1279116108|ref|XP_022882398.1|	XM_017331236.1	Q02527.2	K00737
CL48344Contig1	beta- -mannosyl-glycoprotein 4-beta-n-acetylglucosaminyltransferase	P:GO:0006487; F:GO:0003830; C:GO:0016021	P:protein N-linked glycosylation; F:beta-1,4-mannosylglycoprotein 4-beta-N-acetylglucosaminyltransferase activity; C:integral component of membrane	EC:2.4.1.144	Beta-1,4-mannosyl-glycoprotein 4-beta-N-acetylglucosaminyltransferase	gi|1279116108|ref|XP_022882398.1|		Q02527.2	K00737
CL48545Contig1	beta- -mannosyl-glycoprotein 4-beta-n-acetylglucosaminyltransferase	P:GO:0006487; F:GO:0003830; C:GO:0016021	P:protein N-linked glycosylation; F:beta-1,4-mannosylglycoprotein 4-beta-N-acetylglucosaminyltransferase activity; C:integral component of membrane	EC:2.4.1.144	Beta-1,4-mannosyl-glycoprotein 4-beta-N-acetylglucosaminyltransferase	gi|1279116108|ref|XP_022882398.1|		Q02527.2	K00737
PB_8689_1	beta- -mannosyl-glycoprotein 4-beta-n-acetylglucosaminyltransferase	P:GO:0006487; F:GO:0003830; C:GO:0016021	P:protein N-linked glycosylation; F:beta-1,4-mannosylglycoprotein 4-beta-N-acetylglucosaminyltransferase activity; C:integral component of membrane	EC:2.4.1.144	Beta-1,4-mannosyl-glycoprotein 4-beta-N-acetylglucosaminyltransferase	gi|661883022|emb|CDP13230.1|	XM_019308510.1	Q02527.2	K00737
PB_9150_1	uncharacterized protein loc110756781 isoform x2	P:GO:0006487; F:GO:0003830; C:GO:0016021	P:protein N-linked glycosylation; F:beta-1,4-mannosylglycoprotein 4-beta-N-acetylglucosaminyltransferase activity; C:integral component of membrane	EC:2.4.1.144	Beta-1,4-mannosyl-glycoprotein 4-beta-N-acetylglucosaminyltransferase	gi|1220032372|ref|XP_021813940.1|	XM_022894804.1	Q02527.2	K00737
CL2528Contig1	probable lipid-a-disaccharide mitochondrial	P:GO:0009245; F:GO:0005543; F:GO:0016740; C:GO:0005829	P:lipid A biosynthetic process; F:phospholipid binding; F:transferase activity; C:cytosol			gi|1193796662|ref|XP_020986050.1|		F4IF99.1	K00748
CL33761Contig1	probable lipid-a-disaccharide mitochondrial	P:GO:0009245; F:GO:0005543; F:GO:0016740; C:GO:0005829	P:lipid A biosynthetic process; F:phospholipid binding; F:transferase activity; C:cytosol			gi|661880106|emb|CDP16231.1|		F4IF99.1	K00748
CL34133Contig1	probable lipid-a-disaccharide mitochondrial	P:GO:0009245; F:GO:0005543; F:GO:0016757; C:GO:0005829	P:lipid A biosynthetic process; F:phospholipid binding; F:transferase activity, transferring glycosyl groups; C:cytosol			gi|1193796662|ref|XP_020986050.1|		F4IF99.1	K00748
CL34710Contig1	probable lipid-a-disaccharide mitochondrial	P:GO:0009245; F:GO:0005543; F:GO:0016740; C:GO:0005829	P:lipid A biosynthetic process; F:phospholipid binding; F:transferase activity; C:cytosol			gi|1193796662|ref|XP_020986050.1|		F4IF99.1	K00748
IFL_TRINITY_DN2199_c0_g1_i24	probable lipid-a-disaccharide mitochondrial	P:GO:0009245; F:GO:0005543; F:GO:0016757; C:GO:0005829	P:lipid A biosynthetic process; F:phospholipid binding; F:transferase activity, transferring glycosyl groups; C:cytosol			gi|1322409057|gb|PLY90956.1|		F4IF99.1	K00748
PB_3129_1	granule-bound starch synthase chloroplastic amyloplastic-like	P:GO:0005985; P:GO:0019252; F:GO:0004373; C:GO:0009501; C:GO:0009507	P:sucrose metabolic process; P:starch biosynthetic process; F:glycogen (starch) synthase activity; C:amyloplast; C:chloroplast	EC:2.4.1.11	Glycogen(starch) synthase	gi|1201302767|gb|OVA04705.1|	XM_021420728.1	Q42857.2	K00749
PB_5221_1	glycoprotein 3-alpha-l-fucosyltransferase a-like isoform x2	P:GO:0006486; P:GO:0036065; F:GO:0008417; C:GO:0016021; C:GO:0032580	P:protein glycosylation; P:fucosylation; F:fucosyltransferase activity; C:integral component of membrane; C:Golgi cisterna membrane			gi|1044598980|ref|XP_017437114.1|	XM_021770683.1	Q9FX97.1	K00753
PB_5222_1	glycoprotein 3-alpha-l-fucosyltransferase a	P:GO:0006486; P:GO:0036065; F:GO:0008417; C:GO:0016021; C:GO:0032580	P:protein glycosylation; P:fucosylation; F:fucosyltransferase activity; C:integral component of membrane; C:Golgi cisterna membrane			gi|1226849685|ref|XP_021838576.1|	XM_021770683.1	Q9FX97.1	K00753
CL14210Contig1	adenine phosphoribosyltransferase 4	P:GO:0006168; P:GO:0009116; F:GO:0003999; C:GO:0005737; C:GO:0016021	P:adenine salvage; P:nucleoside metabolic process; F:adenine phosphoribosyltransferase activity; C:cytoplasm; C:integral component of membrane	EC:2.4.2.7	Adenine phosphoribosyltransferase	gi|731438657|ref|XP_002268529.3|	XM_021440935.1	Q9SUW2.1	K00759
CL3628Contig1	adenine phosphoribosyltransferase 3	P:GO:0006168; P:GO:0009116; F:GO:0003999; C:GO:0005737; C:GO:0016021	P:adenine salvage; P:nucleoside metabolic process; F:adenine phosphoribosyltransferase activity; C:cytoplasm; C:integral component of membrane	EC:2.4.2.7	Adenine phosphoribosyltransferase	gi|702325239|ref|XP_010053440.1|	XM_007039840.2	Q9SU38.1	K00759
ID_TRINITY_DN14461_c0_g1_i5	adenine phosphoribosyltransferase 3	P:GO:0006168; P:GO:0009116; F:GO:0003999; C:GO:0005737; C:GO:0016021	P:adenine salvage; P:nucleoside metabolic process; F:adenine phosphoribosyltransferase activity; C:cytoplasm; C:integral component of membrane	EC:2.4.2.7	Adenine phosphoribosyltransferase	gi|743808524|ref|XP_011018282.1|	XM_002268493.4	Q9SUW2.1	K00759
IFL_TRINITY_DN6796_c0_g2_i4	adenine phosphoribosyltransferase 3	P:GO:0006168; P:GO:0009116; F:GO:0003999; C:GO:0005737; C:GO:0016021	P:adenine salvage; P:nucleoside metabolic process; F:adenine phosphoribosyltransferase activity; C:cytoplasm; C:integral component of membrane	EC:2.4.2.7	Adenine phosphoribosyltransferase	gi|1201316779|gb|OVA16097.1|	XM_002268493.4	Q9SUW2.1	K00759
ISE_TRINITY_DN996_c1_g1_i4	adenine phosphoribosyltransferase 4	P:GO:0006168; P:GO:0009116; F:GO:0003999; C:GO:0005737	P:adenine salvage; P:nucleoside metabolic process; F:adenine phosphoribosyltransferase activity; C:cytoplasm	EC:2.4.2.7	Adenine phosphoribosyltransferase	gi|702325239|ref|XP_010053440.1|	XM_008450653.2	Q9SUW2.1	K00759
PB_10398_1	adenine phosphoribosyltransferase 1-like	P:GO:0006168; P:GO:0009116; F:GO:0003999; C:GO:0005737	P:adenine salvage; P:nucleoside metabolic process; F:adenine phosphoribosyltransferase activity; C:cytoplasm	EC:2.4.2.7	Adenine phosphoribosyltransferase	gi|1009135608|ref|XP_015885077.1|	KF355974.1	Q43199.1	K00759
PB_257_1	adenine phosphoribosyltransferase 5	P:GO:0006168; P:GO:0009116; F:GO:0003999; C:GO:0005737	P:adenine salvage; P:nucleoside metabolic process; F:adenine phosphoribosyltransferase activity; C:cytoplasm	EC:2.4.2.7	Adenine phosphoribosyltransferase	gi|1130859824|dbj|GAV60520.1|	XM_002285155.4	Q9LFP0.1	K00759
PB_4339_1	adenine phosphoribosyltransferase 1-like	P:GO:0006168; P:GO:0009116; F:GO:0003999; C:GO:0005737	P:adenine salvage; P:nucleoside metabolic process; F:adenine phosphoribosyltransferase activity; C:cytoplasm	EC:2.4.2.7	Adenine phosphoribosyltransferase	gi|970025065|ref|XP_015073845.1|	XM_002285216.4	Q43199.1	K00759
CL12389Contig2	hypoxanthine-guanine phosphoribosyltransferase	P:GO:0006166; P:GO:0046100; F:GO:0004422; F:GO:0052657; C:GO:0005737	P:purine ribonucleoside salvage; P:hypoxanthine metabolic process; F:hypoxanthine phosphoribosyltransferase activity; F:guanine phosphoribosyltransferase activity; C:cytoplasm	EC:2.4.2.8	Hypoxanthine phosphoribosyltransferase	gi|1109300485|ref|XP_019175004.1|		Q839B2.1	K00760
CL47068Contig1	hypoxanthine-guanine phosphoribosyltransferase	P:GO:0006166; P:GO:0046100; F:GO:0004422; F:GO:0052657; C:GO:0005829	P:purine ribonucleoside salvage; P:hypoxanthine metabolic process; F:hypoxanthine phosphoribosyltransferase activity; F:guanine phosphoribosyltransferase activity; C:cytosol	EC:2.4.2.8	Hypoxanthine phosphoribosyltransferase	gi|1109300485|ref|XP_019175004.1|		P45078.1	K00760
PB_5845_1	uracil phosphoribosyltransferase isoform x1	P:GO:0006223; P:GO:0009116; F:GO:0004845	P:uracil salvage; P:nucleoside metabolic process; F:uracil phosphoribosyltransferase activity	EC:2.4.2.9	Uracil phosphoribosyltransferase	gi|1000945461|ref|XP_002529866.2|	XM_010264332.2	P93394.1	K00761
PB_8137_1	nicotinate phosphoribosyltransferase 2	P:GO:0009435; P:GO:0019358; F:GO:0004514; F:GO:0004516	P:NAD biosynthetic process; P:nicotinate nucleotide salvage; F:nicotinate-nucleotide diphosphorylase (carboxylating) activity; F:nicotinate phosphoribosyltransferase activity	EC:2.4.2.19; EC:2.4.2.11	Nicotinate-nucleotide diphosphorylase (carboxylating); Glycosyltransferases	gi|568824400|ref|XP_006466590.1|	XM_021775400.1	Q8RWM2.1	K00763
CL36715Contig1	chloroplastic	P:GO:0006536; P:GO:0006541; P:GO:0009113; P:GO:0009116; F:GO:0004044	P:glutamate metabolic process; P:glutamine metabolic process; P:purine nucleobase biosynthetic process; P:nucleoside metabolic process; F:amidophosphoribosyltransferase activity	EC:2.4.2.14	Amidophosphoribosyltransferase	gi|970002091|ref|XP_015060543.1|	NM_001251341.2	Q9SI61.1	K00764
PB_6373_1	chloroplastic-like	P:GO:0006536; P:GO:0006541; P:GO:0009113; P:GO:0009116; F:GO:0004044	P:glutamate metabolic process; P:glutamine metabolic process; P:purine nucleobase biosynthetic process; P:nucleoside metabolic process; F:amidophosphoribosyltransferase activity	EC:2.4.2.14	Amidophosphoribosyltransferase	gi|255543899|ref|XP_002513012.1|		Q9STG9.1	K00764
PB_9147_1	atp phosphoribosyltransferase chloroplastic-like	P:GO:0000105; F:GO:0000287; F:GO:0003879; C:GO:0009570	P:histidine biosynthetic process; F:magnesium ion binding; F:ATP phosphoribosyltransferase activity; C:chloroplast stroma	EC:2.4.2.17	ATP phosphoribosyltransferase	gi|698516951|ref|XP_009803363.1|	XR_002052595.1	Q8GSJ1.1	K00765
PB_8963_1	anthranilate chloroplastic-like isoform x1	P:GO:0000162; P:GO:0006571; P:GO:0009094; F:GO:0004048; C:GO:0005829; C:GO:0009570; C:GO:0009941	P:tryptophan biosynthetic process; P:tyrosine biosynthetic process; P:L-phenylalanine biosynthetic process; F:anthranilate phosphoribosyltransferase activity; C:cytosol; C:chloroplast stroma; C:chloroplast envelope	EC:2.4.2.18	Anthranilate phosphoribosyltransferase	gi|1216976283|ref|XP_021684924.1|	XM_013000244.1	Q02166.1	K00766
PB_9503_1	nicotinate-nucleotide pyrophosphorylase	P:GO:0009435; P:GO:0034213; P:GO:0046497; F:GO:0004514; C:GO:0009507	P:NAD biosynthetic process; P:quinolinate catabolic process; P:nicotinate nucleotide metabolic process; F:nicotinate-nucleotide diphosphorylase (carboxylating) activity; C:chloroplast	EC:2.4.2.19	Nicotinate-nucleotide diphosphorylase (carboxylating)	gi|1137185622|gb|OMO60580.1|	XM_010659813.2	Q9ZU32.2	K00767
PB_508_1	cellulose synthase-like protein d5	P:GO:0005982; P:GO:0005985; P:GO:0006011; P:GO:0030244; P:GO:0071555; F:GO:0016760; C:GO:0016021	P:starch metabolic process; P:sucrose metabolic process; P:UDP-glucose metabolic process; P:cellulose biosynthetic process; P:cell wall organization; F:cellulose synthase (UDP-forming) activity; C:integral component of membrane	EC:2.4.1.12	Cellulose synthase (UDP-forming)	gi|565388233|ref|XP_006359883.1|	KU573605.1	Q9SRW9.1	K00770
CL2340Contig3	queuine trna-ribosyltransferase-like isoform x1	P:GO:0006400; P:GO:0008616; F:GO:0008479; C:GO:0005737	P:tRNA modification; P:queuosine biosynthetic process; F:queuine tRNA-ribosyltransferase activity; C:cytoplasm	EC:2.4.2.29	tRNA-guanine(34) transglycosylase	gi|571459817|ref|XP_006581524.1|	XM_017388355.1	Q28HC6.2	K00773
CL2340Contig5	queuine trna-ribosyltransferase-like isoform x1	P:GO:0006400; P:GO:0008616; F:GO:0008479; C:GO:0005737	P:tRNA modification; P:queuosine biosynthetic process; F:queuine tRNA-ribosyltransferase activity; C:cytoplasm	EC:2.4.2.29	tRNA-guanine(34) transglycosylase	gi|565395336|ref|XP_006363297.1|	XM_012717570.1	Q9BXR0.3	K00773
ID_TRINITY_DN7562_c1_g3_i1	queuine trna-ribosyltransferase catalytic subunit 1 isoform x2	P:GO:0006400; P:GO:0008616; F:GO:0008479; C:GO:0005737	P:tRNA modification; P:queuosine biosynthetic process; F:queuine tRNA-ribosyltransferase activity; C:cytoplasm	EC:2.4.2.29	tRNA-guanine(34) transglycosylase	gi|571459817|ref|XP_006581524.1|	XM_017388355.1	Q28HC6.2	K00773
PB_9693_1	queuine trna-ribosyltransferase accessory subunit 2	P:GO:0006400; P:GO:0008616; F:GO:0008479; C:GO:0005737	P:tRNA modification; P:queuosine biosynthetic process; F:queuine tRNA-ribosyltransferase activity; C:cytoplasm	EC:2.4.2.29	tRNA-guanine(34) transglycosylase	gi|1208527516|gb|OWM81386.1|	XM_021794619.1	Q5R998.1	K00773
CL16042Contig1	nuclear ribonuclease z-like	P:GO:0034414; P:GO:0051252; F:GO:0042781	P:tRNA 3'-trailer cleavage, endonucleolytic; P:regulation of RNA metabolic process; F:3'-tRNA processing endoribonuclease activity			gi|1228854959|ref|XP_021983935.1|	XM_022048963.1	Q8LGU7.3	K00784
PB_2580_2	zinc phosphodiesterase elac protein 2	P:GO:0008033; P:GO:0090501	P:tRNA processing; P:RNA phosphodiester bond hydrolysis			gi|297743234|emb|CBI36101.3|	XM_018772892.1	F4J1H7.1	K00784
PB_536_1						gi|1040877517|ref|XP_017249008.1|	KY526358.1	Q8L633.1	K00784
PB_537_1	ribonuclease chloroplastic	P:GO:0034414; P:GO:0051252; F:GO:0042781	P:tRNA 3'-trailer cleavage, endonucleolytic; P:regulation of RNA metabolic process; F:3'-tRNA processing endoribonuclease activity			gi|1040877517|ref|XP_017249008.1|	KY526358.1	Q8L633.1	K00784
CL2194Contig1	beta- -galactosyltransferase galt29a	F:GO:0016757	F:transferase activity, transferring glycosyl groups			gi|147767984|emb|CAN64919.1|		Q9SGD2.1	K00786
CL2194Contig3	beta- -galactosyltransferase galt29a	F:GO:0016757	F:transferase activity, transferring glycosyl groups			gi|147767984|emb|CAN64919.1|		Q9SGD2.1	K00786
ID_TRINITY_DN12776_c0_g1_i12	beta- -galactosyltransferase galt29a	P:GO:0009311; P:GO:0018279; P:GO:0097503; F:GO:0008373; F:GO:0008378; C:GO:0016020	P:oligosaccharide metabolic process; P:protein N-linked glycosylation via asparagine; P:sialylation; F:sialyltransferase activity; F:galactosyltransferase activity; C:membrane			gi|645218098|ref|XP_008228970.1|		A2WX64.1	K00786
PB_8618_1	beta- -galactosyltransferase galt29a	P:GO:0006486; P:GO:0097503; F:GO:0008373; C:GO:0005794; C:GO:0016021	P:protein glycosylation; P:sialylation; F:sialyltransferase activity; C:Golgi apparatus; C:integral component of membrane			gi|1063497994|ref|XP_017983687.1|		Q9SGD2.1	K00786
PB_6306_1	farnesyl diphosphate synthase	P:GO:0006694; P:GO:0016114; F:GO:0004161; F:GO:0004337	P:steroid biosynthetic process; P:terpenoid biosynthetic process; F:dimethylallyltranstransferase activity; F:geranyltranstransferase activity	EC:2.5.1.10; EC:2.5.1.1	(2E,6E)-farnesyl diphosphate synthase; Dimethylallyltranstransferase	gi|1021315823|gb|ANA11766.1|	KU981018.1	O24241.1	K00787
PB_1341_1	s-adenosylmethionine synthase 2	P:GO:0006555; P:GO:0006556; P:GO:0006730; F:GO:0004478; F:GO:0005524; F:GO:0046872	P:methionine metabolic process; P:S-adenosylmethionine biosynthetic process; P:one-carbon metabolic process; F:methionine adenosyltransferase activity; F:ATP binding; F:metal ion binding	EC:2.5.1.6	Methionine adenosyltransferase	gi|703110848|ref|XP_010099707.1|	XM_008225261.1	Q9AT56.1	K00789
PB_5150_1	s-adenosylmethionine synthase 2	P:GO:0006555; P:GO:0006556; P:GO:0006730; F:GO:0004478; F:GO:0005524; F:GO:0046872	P:methionine metabolic process; P:S-adenosylmethionine biosynthetic process; P:one-carbon metabolic process; F:methionine adenosyltransferase activity; F:ATP binding; F:metal ion binding	EC:2.5.1.6	Methionine adenosyltransferase	gi|1137190833|gb|OMO64092.1|	XM_020559260.1	A7Q0V4.1	K00789
PB_6149_1	s-adenosylmethionine synthase 2	P:GO:0006555; P:GO:0006556; P:GO:0006730; F:GO:0004478; F:GO:0005524; F:GO:0046872	P:methionine metabolic process; P:S-adenosylmethionine biosynthetic process; P:one-carbon metabolic process; F:methionine adenosyltransferase activity; F:ATP binding; F:metal ion binding	EC:2.5.1.6	Methionine adenosyltransferase	gi|629095383|gb|KCW61378.1|	XM_010526295.2	Q9AT56.1	K00789
PB_6524_2	s-adenosylmethionine synthase 1	P:GO:0006555; P:GO:0006556; P:GO:0006730; F:GO:0004478; F:GO:0005524; F:GO:0046872; C:GO:0005737	P:methionine metabolic process; P:S-adenosylmethionine biosynthetic process; P:one-carbon metabolic process; F:methionine adenosyltransferase activity; F:ATP binding; F:metal ion binding; C:cytoplasm	EC:2.5.1.6	Methionine adenosyltransferase	gi|3024127|sp|Q96552.1|METK2_CATRO	XM_002512524.2	Q96552.1	K00789
PB_6525_1	s-adenosylmethionine synthase 1	P:GO:0006555; P:GO:0006556; P:GO:0006730; F:GO:0004478; F:GO:0005524; F:GO:0046872; C:GO:0005737	P:methionine metabolic process; P:S-adenosylmethionine biosynthetic process; P:one-carbon metabolic process; F:methionine adenosyltransferase activity; F:ATP binding; F:metal ion binding; C:cytoplasm	EC:2.5.1.6	Methionine adenosyltransferase	gi|3024127|sp|Q96552.1|METK2_CATRO	XM_002512524.2	Q96552.1	K00789
PB_9251_1	s-adenosylmethionine synthase 2	P:GO:0006555; P:GO:0006556; P:GO:0006730; F:GO:0004478; F:GO:0005524; F:GO:0046872	P:methionine metabolic process; P:S-adenosylmethionine biosynthetic process; P:one-carbon metabolic process; F:methionine adenosyltransferase activity; F:ATP binding; F:metal ion binding	EC:2.5.1.6	Methionine adenosyltransferase	gi|1208519255|gb|OWM75458.1|	XM_018586421.1	A7NVX9.1	K00789
PB_9614_1	s-adenosylmethionine synthase 2-like	P:GO:0006555; P:GO:0006556; P:GO:0006730; F:GO:0004478; F:GO:0005524; F:GO:0046872; C:GO:0005737	P:methionine metabolic process; P:S-adenosylmethionine biosynthetic process; P:one-carbon metabolic process; F:methionine adenosyltransferase activity; F:ATP binding; F:metal ion binding; C:cytoplasm	EC:2.5.1.6	Methionine adenosyltransferase	gi|255556894|ref|XP_002519480.1|	XM_012990881.1	P50302.1	K00789
CL13597Contig1	adenylate isopentenyltransferase chloroplastic-like	P:GO:0006400; F:GO:0052381; C:GO:0005739	P:tRNA modification; F:tRNA dimethylallyltransferase activity; C:mitochondrion	EC:2.5.1.75	tRNA dimethylallyltransferase	gi|661897277|emb|CDO98989.1|		Q94ID2.2	K00791
CL29176Contig1	adenylate isopentenyltransferase chloroplastic	P:GO:0008033; F:GO:0016740; C:GO:0043231	P:tRNA processing; F:transferase activity; C:intracellular membrane-bounded organelle			gi|385251596|gb|AFI49626.1|		Q94ID2.2	K00791
PB_5321_1	trna dimethylallyltransferase 9	P:GO:0006400; F:GO:0005524; F:GO:0052381	P:tRNA modification; F:ATP binding; F:tRNA dimethylallyltransferase activity	EC:2.5.1.75	tRNA dimethylallyltransferase	gi|1217036416|ref|XP_021658148.1|	XR_002485724.1	Q9C5J6.1	K00791
PB_5322_2						gi|1024004069|gb|KZV30819.1|		Q9C5J6.1	K00791
PB_709_1	trna dimethylallyltransferase 2 isoform x1	P:GO:0006400; F:GO:0000166; F:GO:0052381; C:GO:0005739	P:tRNA modification; F:nucleotide binding; F:tRNA dimethylallyltransferase activity; C:mitochondrion	EC:2.5.1.75	tRNA dimethylallyltransferase	gi|1009113497|ref|XP_015873177.1|	XM_002263711.4	Q9ZUX7.2	K00791
PB_6713_1	riboflavin synthase	P:GO:0055114; F:GO:0016491	P:oxidation-reduction process; F:oxidoreductase activity			gi|720083519|ref|XP_010242923.1|	XM_016652029.1	Q9Y7P0.1	K00793
PB_10669_1	#NAME?	P:GO:0009231; F:GO:0000906; F:GO:0016740; C:GO:0009349; C:GO:0009570	P:riboflavin biosynthetic process; F:6,7-dimethyl-8-ribityllumazine synthase activity; F:transferase activity; C:riboflavin synthase complex; C:chloroplast stroma			gi|743920991|ref|XP_011004552.1|	XM_017757440.1	O80575.1	K00794
PB_9528_1	spermine synthase	P:GO:0006525; P:GO:0006560; P:GO:0006596; P:GO:0019482; F:GO:0004766	P:arginine metabolic process; P:proline metabolic process; P:polyamine biosynthetic process; P:beta-alanine metabolic process; F:spermidine synthase activity	EC:2.5.1.16	Spermidine synthase	gi|661525302|gb|AIE15758.1|	XM_006647062.2	Q94BN2.1	K00797
PB_9676_1	spermidine synthase 1	P:GO:0006525; P:GO:0006560; P:GO:0006596; P:GO:0009821; P:GO:0019482; P:GO:0032259; F:GO:0004766; F:GO:0030750	P:arginine metabolic process; P:proline metabolic process; P:polyamine biosynthetic process; P:alkaloid biosynthetic process; P:beta-alanine metabolic process; P:methylation; F:spermidine synthase activity; F:putrescine N-methyltransferase activity	EC:2.5.1.16; EC:2.1.1.53	Spermidine synthase; Putrescine N-methyltransferase	gi|1204920567|ref|XP_021293162.1|	XM_018116336.1	Q96556.1	K00797
CL13468Contig1						gi|1137228768|gb|OMO92668.1|		P49332.1	K00799
CL25752Contig1	glutathione s-transferase f9-like	P:GO:0006749; P:GO:0006803; F:GO:0004364	P:glutathione metabolic process; P:obsolete glutathione conjugation reaction; F:glutathione transferase activity	EC:2.5.1.18	Glutathione transferase	gi|567889188|ref|XP_006437116.1|		O80852.1	K00799
CL26224Contig1	glutathione s-transferase l3-like	P:GO:0006749; P:GO:0006803; P:GO:0010731; F:GO:0004364; C:GO:0005737	P:glutathione metabolic process; P:obsolete glutathione conjugation reaction; P:protein glutathionylation; F:glutathione transferase activity; C:cytoplasm	EC:2.5.1.18	Glutathione transferase	gi|1204913079|ref|XP_021289148.1|		Q6NLB0.1	K00799
CL32504Contig1	probable glutathione s-transferase	P:GO:0044237; F:GO:0016740	P:cellular metabolic process; F:transferase activity			gi|1029060238|ref|XP_016687150.1|		P46421.1	K00799
CL36334Contig1	probable glutathione s-transferase	P:GO:0006749; P:GO:0006803; P:GO:0009407; F:GO:0004364; C:GO:0005737	P:glutathione metabolic process; P:obsolete glutathione conjugation reaction; P:toxin catabolic process; F:glutathione transferase activity; C:cytoplasm	EC:2.5.1.18	Glutathione transferase	gi|802708516|ref|XP_012084509.1|	CP018168.1	Q03666.1	K00799
CL42844Contig1	glutathione s-transferase u10-like	P:GO:0006749; P:GO:0006803; P:GO:0009407; F:GO:0004364; C:GO:0005737	P:glutathione metabolic process; P:obsolete glutathione conjugation reaction; P:toxin catabolic process; F:glutathione transferase activity; C:cytoplasm	EC:2.5.1.18	Glutathione transferase	gi|296086371|emb|CBI31960.3|	KU170301.1	Q9CA57.1	K00799
CL43170Contig1	glutathione s-transferase u10-like	P:GO:0006749; P:GO:0006803; P:GO:0009407; F:GO:0004364; C:GO:0005737	P:glutathione metabolic process; P:obsolete glutathione conjugation reaction; P:toxin catabolic process; F:glutathione transferase activity; C:cytoplasm	EC:2.5.1.18	Glutathione transferase	gi|296086371|emb|CBI31960.3|	KU170301.1	Q9CA57.1	K00799
CL46073Contig1	glutathione s-transferase u17-like	P:GO:0006749; P:GO:0006803; P:GO:0009407; F:GO:0004364; C:GO:0005737	P:glutathione metabolic process; P:obsolete glutathione conjugation reaction; P:toxin catabolic process; F:glutathione transferase activity; C:cytoplasm	EC:2.5.1.18	Glutathione transferase	gi|259479222|dbj|BAI40146.1|		Q9FUS8.1	K00799
CL46305Contig1	glutathione transferase gst 23-like	P:GO:0006749; P:GO:0006803; P:GO:0009407; F:GO:0004364; C:GO:0005737	P:glutathione metabolic process; P:obsolete glutathione conjugation reaction; P:toxin catabolic process; F:glutathione transferase activity; C:cytoplasm	EC:2.5.1.18	Glutathione transferase	gi|1216953574|ref|XP_021673144.1|	XM_012994703.1	P32110.1	K00799
CL4867Contig1	glutathione s-transferase u17-like	P:GO:0006749; P:GO:0006803; P:GO:0009407; F:GO:0004364; C:GO:0005737	P:glutathione metabolic process; P:obsolete glutathione conjugation reaction; P:toxin catabolic process; F:glutathione transferase activity; C:cytoplasm	EC:2.5.1.18	Glutathione transferase	gi|259479222|dbj|BAI40146.1|	XM_010477596.2	Q9FUS8.1	K00799
CL4867Contig2	glutathione s-transferase u17-like	P:GO:0006749; P:GO:0006803; P:GO:0009407; F:GO:0004364; C:GO:0005737	P:glutathione metabolic process; P:obsolete glutathione conjugation reaction; P:toxin catabolic process; F:glutathione transferase activity; C:cytoplasm	EC:2.5.1.18	Glutathione transferase	gi|259479222|dbj|BAI40146.1|	XM_010477596.2	Q9FUS8.1	K00799
ID_TRINITY_DN132_c0_g1_i2	glutathione s-transferase u17-like	P:GO:0006749; P:GO:0006803; P:GO:0009407; F:GO:0004364; C:GO:0005737	P:glutathione metabolic process; P:obsolete glutathione conjugation reaction; P:toxin catabolic process; F:glutathione transferase activity; C:cytoplasm	EC:2.5.1.18	Glutathione transferase	gi|259479222|dbj|BAI40146.1|	XM_010477596.2	Q9FUS8.1	K00799
IFL_TRINITY_DN3349_c0_g1_i2	glutathione s-transferase l3-like	P:GO:0006749; P:GO:0006803; P:GO:0010731; F:GO:0004364; C:GO:0009570	P:glutathione metabolic process; P:obsolete glutathione conjugation reaction; P:protein glutathionylation; F:glutathione transferase activity; C:chloroplast stroma	EC:2.5.1.18	Glutathione transferase	gi|297736453|emb|CBI25324.3|	XM_020253033.1	Q8H8U5.1	K00799
IFL_TRINITY_DN6860_c0_g1_i3	glutathione s-transferase zeta class-like	P:GO:0006570; P:GO:0042207; F:GO:0016034; F:GO:0016740; C:GO:0005737	P:tyrosine metabolic process; P:styrene catabolic process; F:maleylacetoacetate isomerase activity; F:transferase activity; C:cytoplasm	EC:5.2.1.2	Maleylacetoacetate isomerase	gi|1204895626|ref|XP_021279707.1|		P28342.1	K00799
ISE_TRINITY_DN13361_c0_g1_i1	glutathione s-transferase l3-like isoform x1	P:GO:0006749; P:GO:0006803; P:GO:0010731; F:GO:0004364; C:GO:0005737	P:glutathione metabolic process; P:obsolete glutathione conjugation reaction; P:protein glutathionylation; F:glutathione transferase activity; C:cytoplasm	EC:2.5.1.18	Glutathione transferase	gi|747093872|ref|XP_011094758.1|		Q8H8U5.1	K00799
PB_10303_1	glutathione s-transferase zeta class-like isoform x1	P:GO:0006749; P:GO:0006803; P:GO:0009072; F:GO:0004364; C:GO:0005737	P:glutathione metabolic process; P:obsolete glutathione conjugation reaction; P:aromatic amino acid family metabolic process; F:glutathione transferase activity; C:cytoplasm	EC:2.5.1.18	Glutathione transferase	gi|29420155|gb|AAO61856.1|	XM_023039845.1	P57108.1	K00799
PB_10619_1	glutathione s-transferase u17-like	P:GO:0006749; P:GO:0006803; P:GO:0009407; F:GO:0004364; C:GO:0005737	P:glutathione metabolic process; P:obsolete glutathione conjugation reaction; P:toxin catabolic process; F:glutathione transferase activity; C:cytoplasm	EC:2.5.1.18	Glutathione transferase	gi|566189031|ref|XP_006378176.1|	XM_010045547.2	Q9FUS8.1	K00799
PB_10634_1	glutathione s-transferase f9-like	F:GO:0016740	F:transferase activity			gi|1269896353|ref|XP_022759135.1|		O80852.1	K00799
PB_10694_1	glutathione s-transferase-like	P:GO:0006749; P:GO:0006803; F:GO:0004364; C:GO:0005737	P:glutathione metabolic process; P:obsolete glutathione conjugation reaction; F:glutathione transferase activity; C:cytoplasm	EC:2.5.1.18	Glutathione transferase	gi|698517581|ref|XP_009803671.1|	KU565004.1	P30109.1	K00799
PB_10695_1						gi|720011753|ref|XP_010259660.1|		P46423.1	K00799
PB_10718_1	probable glutathione s-transferase	P:GO:0006749; P:GO:0006803; P:GO:0009407; F:GO:0004364; C:GO:0005737	P:glutathione metabolic process; P:obsolete glutathione conjugation reaction; P:toxin catabolic process; F:glutathione transferase activity; C:cytoplasm	EC:2.5.1.18	Glutathione transferase	gi|1041496408|gb|ANO40005.1|	XM_010033344.2	Q9SR36.1	K00799
PB_10827_1	glutathione s-transferase u17-like	P:GO:0006749; P:GO:0006803; P:GO:0009407; F:GO:0004364; C:GO:0005737	P:glutathione metabolic process; P:obsolete glutathione conjugation reaction; P:toxin catabolic process; F:glutathione transferase activity; C:cytoplasm	EC:2.5.1.18	Glutathione transferase	gi|1208519855|gb|OWM75999.1|		Q9FUS8.1	K00799
PB_10971_1	glutathione s-transferase	P:GO:0006749; P:GO:0006803; P:GO:0009407; P:GO:0009734; F:GO:0004364; C:GO:0005737	P:glutathione metabolic process; P:obsolete glutathione conjugation reaction; P:toxin catabolic process; P:auxin-activated signaling pathway; F:glutathione transferase activity; C:cytoplasm	EC:2.5.1.18	Glutathione transferase	gi|583830778|gb|AHI54570.1|	KF851326.1	Q03666.1	K00799
PB_160_1	glutathione s-transferase t1	P:GO:0006749; P:GO:0006803; F:GO:0004364; C:GO:0005737	P:glutathione metabolic process; P:obsolete glutathione conjugation reaction; F:glutathione transferase activity; C:cytoplasm	EC:2.5.1.18	Glutathione transferase	gi|1216957114|ref|XP_021674985.1|	EU625298.1	Q9ZRT5.1	K00799
PB_181_1	glutathione s-transferase f11-like	P:GO:0006749; P:GO:0006803; F:GO:0004364; C:GO:0005737	P:glutathione metabolic process; P:obsolete glutathione conjugation reaction; F:glutathione transferase activity; C:cytoplasm	EC:2.5.1.18	Glutathione transferase	gi|470104370|ref|XP_004288578.1|		Q96324.1	K00799
PB_522_1	glutathione s-transferase u17-like	P:GO:0005975; P:GO:0006090; P:GO:0006749; P:GO:0006803; P:GO:0009407; F:GO:0004364; F:GO:0004462; C:GO:0005737	P:carbohydrate metabolic process; P:pyruvate metabolic process; P:glutathione metabolic process; P:obsolete glutathione conjugation reaction; P:toxin catabolic process; F:glutathione transferase activity; F:lactoylglutathione lyase activity; C:cytoplasm	EC:2.5.1.18; EC:4.4.1.5	Glutathione transferase; Lactoylglutathione lyase	gi|259479222|dbj|BAI40146.1|		Q9FUS8.1	K00799
PB_5909_1	glutathione s-transferase l3-like	P:GO:0006749; P:GO:0006803; P:GO:0010731; F:GO:0004364; C:GO:0005737	P:glutathione metabolic process; P:obsolete glutathione conjugation reaction; P:protein glutathionylation; F:glutathione transferase activity; C:cytoplasm	EC:2.5.1.18	Glutathione transferase	gi|225439775|ref|XP_002275882.1|	XM_021763955.1	Q9LZ06.1	K00799
PB_4281_1	3-phosphoshikimate 1-carboxyvinyltransferase 2	P:GO:0000162; P:GO:0006571; P:GO:0009094; P:GO:0009423; P:GO:0009635; F:GO:0003866; C:GO:0009507	P:tryptophan biosynthetic process; P:tyrosine biosynthetic process; P:L-phenylalanine biosynthetic process; P:chorismate biosynthetic process; P:response to herbicide; F:3-phosphoshikimate 1-carboxyvinyltransferase activity; C:chloroplast	EC:2.5.1.19	3-phosphoshikimate 1-carboxyvinyltransferase	gi|1322381636|gb|PLY77394.1|	AY639815.1	P11043.1	K00800
PB_4282_1	3-phosphoshikimate 1-carboxyvinyltransferase 2	P:GO:0000162; P:GO:0006571; P:GO:0009094; P:GO:0009423; F:GO:0003866; C:GO:0005737	P:tryptophan biosynthetic process; P:tyrosine biosynthetic process; P:L-phenylalanine biosynthetic process; P:chorismate biosynthetic process; F:3-phosphoshikimate 1-carboxyvinyltransferase activity; C:cytoplasm	EC:2.5.1.19	3-phosphoshikimate 1-carboxyvinyltransferase	gi|1322381636|gb|PLY77394.1|	AY639815.1	P11043.1	K00800
PB_7981_1	5-enolpyruvylshikimate-3-phosphate synthase	P:GO:0000162; P:GO:0006571; P:GO:0009094; P:GO:0009423; F:GO:0003866; C:GO:0005737	P:tryptophan biosynthetic process; P:tyrosine biosynthetic process; P:L-phenylalanine biosynthetic process; P:chorismate biosynthetic process; F:3-phosphoshikimate 1-carboxyvinyltransferase activity; C:cytoplasm	EC:2.5.1.19	3-phosphoshikimate 1-carboxyvinyltransferase	gi|720026148|ref|XP_010264165.1|	XM_023030561.1	P11043.1	K00800
PB_5706_1	squalene synthase	P:GO:0006694; P:GO:0016114; F:GO:0004310; F:GO:0051996; C:GO:0016021	P:steroid biosynthetic process; P:terpenoid biosynthetic process; F:farnesyl-diphosphate farnesyltransferase activity; F:squalene synthase activity; C:integral component of membrane	EC:2.5.1.21	Squalene synthase	gi|432139331|gb|AGB05603.1|	JX914592.1	P53800.1	K00801
PB_5707_2	squalene synthase	P:GO:0006694; P:GO:0016114; F:GO:0004310; F:GO:0051996; C:GO:0016021	P:steroid biosynthetic process; P:terpenoid biosynthetic process; F:farnesyl-diphosphate farnesyltransferase activity; F:squalene synthase activity; C:integral component of membrane	EC:2.5.1.21	Squalene synthase	gi|432139331|gb|AGB05603.1|	JX914592.1	P53800.1	K00801
CL1848Contig1	deoxyhypusine synthase	P:GO:0008612; P:GO:0009553; F:GO:0050514	P:peptidyl-lysine modification to peptidyl-hypusine; P:embryo sac development; F:homospermidine synthase (spermidine-specific) activity	EC:2.5.1.45	Homospermidine synthase (spermidine-specific)	gi|255578652|ref|XP_002530187.1|	XM_002530141.2	Q9SC14.1	K00809
CL1848Contig2	deoxyhypusine synthase	P:GO:0008612; P:GO:0009553; P:GO:0050983; F:GO:0034038; F:GO:0050514	P:peptidyl-lysine modification to peptidyl-hypusine; P:embryo sac development; P:obsolete deoxyhypusine biosynthetic process from spermidine; F:deoxyhypusine synthase activity; F:homospermidine synthase (spermidine-specific) activity	EC:2.5.1.46; EC:2.5.1.45	Deoxyhypusine synthase; Homospermidine synthase (spermidine-specific)	gi|255578652|ref|XP_002530187.1|	XM_002530141.2	Q9SC14.1	K00809
CL26777Contig1	deoxyhypusine synthase	P:GO:0008612; P:GO:0009409; P:GO:0009735; P:GO:0010260; P:GO:0047484; F:GO:0016765	P:peptidyl-lysine modification to peptidyl-hypusine; P:response to cold; P:response to cytokinin; P:animal organ senescence; P:regulation of response to osmotic stress; F:transferase activity, transferring alkyl or aryl (other than methyl) groups	EC:2.5.1.0		gi|970005436|ref|XP_015063561.1|		Q9AXR0.1	K00809
CL37177Contig1	deoxyhypusine synthase isoform x2	P:GO:0008612	P:peptidyl-lysine modification to peptidyl-hypusine			gi|1228853095|ref|XP_021983154.1|	XM_021951360.1	Q9SC14.1	K00809
ID_TRINITY_DN2166_c0_g1_i2	deoxyhypusine synthase	P:GO:0008612; P:GO:0009553; P:GO:0050983; F:GO:0034038; F:GO:0050514	P:peptidyl-lysine modification to peptidyl-hypusine; P:embryo sac development; P:obsolete deoxyhypusine biosynthetic process from spermidine; F:deoxyhypusine synthase activity; F:homospermidine synthase (spermidine-specific) activity	EC:2.5.1.46; EC:2.5.1.45	Deoxyhypusine synthase; Homospermidine synthase (spermidine-specific)	gi|255578652|ref|XP_002530187.1|	XM_012237931.2	Q9SC14.1	K00809
ID_TRINITY_DN2166_c0_g1_i6	deoxyhypusine synthase	P:GO:0008612; P:GO:0009553; P:GO:0050983; F:GO:0034038; F:GO:0050514	P:peptidyl-lysine modification to peptidyl-hypusine; P:embryo sac development; P:obsolete deoxyhypusine biosynthetic process from spermidine; F:deoxyhypusine synthase activity; F:homospermidine synthase (spermidine-specific) activity	EC:2.5.1.46; EC:2.5.1.45	Deoxyhypusine synthase; Homospermidine synthase (spermidine-specific)	gi|255578652|ref|XP_002530187.1|	XM_002530141.2	Q9SC14.1	K00809
PB_8756_1	aspartate chloroplastic	P:GO:0000162; P:GO:0006107; P:GO:0006522; P:GO:0006525; P:GO:0006531; P:GO:0006534; P:GO:0006536; P:GO:0006560; P:GO:0006571; P:GO:0009094; P:GO:0009821; P:GO:0015976; F:GO:0004069; F:GO:0030170; F:GO:0042802; F:GO:0080130; C:GO:0005739	P:tryptophan biosynthetic process; P:oxaloacetate metabolic process; P:alanine metabolic process; P:arginine metabolic process; P:aspartate metabolic process; P:cysteine metabolic process; P:glutamate metabolic process; P:proline metabolic process; P:tyrosine biosynthetic process; P:L-phenylalanine biosynthetic process; P:alkaloid biosynthetic process; P:carbon utilization; F:L-aspartate:2-oxoglu…	EC:2.6.1.1	Aspartate transaminase	gi|224143258|ref|XP_002324896.1|	XM_006483375.2	P46248.2	K00811
PB_8405_1	alanine aminotransferase 2	P:GO:0009058; F:GO:0008483; F:GO:0030170	P:biosynthetic process; F:transaminase activity; F:pyridoxal phosphate binding	EC:2.6.1.0		gi|568822780|ref|XP_006465804.1|	XM_002265258.4	Q9LDV4.1	K00814
CL25036Contig1	tyrosine aminotransferase-like	P:GO:0006520; P:GO:0009058; F:GO:0008483; F:GO:0030170	P:cellular amino acid metabolic process; P:biosynthetic process; F:transaminase activity; F:pyridoxal phosphate binding	EC:2.6.1.0		gi|697095253|ref|XP_009610437.1|	XM_011030768.1	Q9LVY1.1	K00815
CL34254Contig1	probable aminotransferase tat2	P:GO:0000162; P:GO:0006103; P:GO:0006536; P:GO:0006571; P:GO:0009094; P:GO:0009821; P:GO:0010189; F:GO:0004838; F:GO:0030170	P:tryptophan biosynthetic process; P:2-oxoglutarate metabolic process; P:glutamate metabolic process; P:tyrosine biosynthetic process; P:L-phenylalanine biosynthetic process; P:alkaloid biosynthetic process; P:vitamin E biosynthetic process; F:L-tyrosine:2-oxoglutarate aminotransferase activity; F:pyridoxal phosphate binding	EC:2.6.1.5	Tyrosine transaminase	gi|224117120|ref|XP_002317481.1|	XM_012220896.2	Q9FN30.1	K00815
PB_9146_1	tyrosine aminotransferase-like	P:GO:0006520; P:GO:0009058; F:GO:0008483; F:GO:0030170	P:cellular amino acid metabolic process; P:biosynthetic process; F:transaminase activity; F:pyridoxal phosphate binding	EC:2.6.1.0		gi|1111112781|ref|XP_019247924.1|	XM_002309716.2	Q9LVY1.1	K00815
PB_9096_1	histidinol-phosphate chloroplastic-like	P:GO:0000105; P:GO:0000162; P:GO:0006536; P:GO:0006571; P:GO:0009094; F:GO:0004400; F:GO:0030170; F:GO:0080130	P:histidine biosynthetic process; P:tryptophan biosynthetic process; P:glutamate metabolic process; P:tyrosine biosynthetic process; P:L-phenylalanine biosynthetic process; F:histidinol-phosphate transaminase activity; F:pyridoxal phosphate binding; F:L-phenylalanine:2-oxoglutarate aminotransferase activity	EC:2.6.1.9	Histidinol-phosphate transaminase	gi|694378244|ref|XP_009365368.1|	XR_847364.2	Q9FEW2.1	K00817
PB_8837_1	acetylornithine mitochondrial	P:GO:0000051; P:GO:0006526; F:GO:0003992; F:GO:0030170; F:GO:0042802; C:GO:0005829; C:GO:0009570	P:obsolete urea cycle intermediate metabolic process; P:arginine biosynthetic process; F:N2-acetyl-L-ornithine:2-oxoglutarate 5-aminotransferase activity; F:pyridoxal phosphate binding; F:identical protein binding; C:cytosol; C:chloroplast stroma	EC:2.6.1.11	Acetylornithine transaminase	gi|802601925|ref|XP_012073085.1|	XM_022985745.1	O04866.1	K00818
CL16321Contig1	ornithine mitochondrial	P:GO:0006561; P:GO:0006593; P:GO:0010121; P:GO:0019544; P:GO:0042538; P:GO:0051646; F:GO:0004587; F:GO:0008270; F:GO:0030170; F:GO:0042802; C:GO:0005739	P:proline biosynthetic process; P:ornithine catabolic process; P:arginine catabolic process to proline via ornithine; P:arginine catabolic process to glutamate; P:hyperosmotic salinity response; P:mitochondrion localization; F:ornithine-oxo-acid transaminase activity; F:zinc ion binding; F:pyridoxal phosphate binding; F:identical protein binding; C:mitochondrion	EC:2.6.1.13	Ornithine aminotransferase	gi|985701037|ref|NP_001306851.1|	KJ641844.1	Q10G56.1	K00819
CL37205Contig1	ornithine mitochondrial	P:GO:0006525; P:GO:0006560; F:GO:0004587; F:GO:0030170	P:arginine metabolic process; P:proline metabolic process; F:ornithine-oxo-acid transaminase activity; F:pyridoxal phosphate binding	EC:2.6.1.13	Ornithine aminotransferase	gi|651219282|gb|AIC77166.1|	KJ641844.1	Q9FNK4.1	K00819
PB_7564_1	glutamine--fructose-6-phosphate aminotransferase	P:GO:0006002; P:GO:0006047; P:GO:0016051; P:GO:1901137; F:GO:0004360; F:GO:0030246	P:fructose 6-phosphate metabolic process; P:UDP-N-acetylglucosamine metabolic process; P:carbohydrate biosynthetic process; P:carbohydrate derivative biosynthetic process; F:glutamine-fructose-6-phosphate transaminase (isomerizing) activity; F:carbohydrate binding	EC:2.6.1.16	Glutamine--fructose-6-phosphate transaminase (isomerizing)	gi|1063506203|ref|XP_007029243.2|	XM_003633518.3	Q4KMC4.3	K00820
PB_7684_1	glutamine--fructose-6-phosphate aminotransferase	P:GO:0006002; P:GO:0006047; P:GO:0016051; P:GO:1901137; F:GO:0004360; F:GO:0030246	P:fructose 6-phosphate metabolic process; P:UDP-N-acetylglucosamine metabolic process; P:carbohydrate biosynthetic process; P:carbohydrate derivative biosynthetic process; F:glutamine-fructose-6-phosphate transaminase (isomerizing) activity; F:carbohydrate binding	EC:2.6.1.16	Glutamine--fructose-6-phosphate transaminase (isomerizing)	gi|1216627108|gb|ASL69224.1|	KX871198.1	Q9Z2Z9.3	K00820
CL4711Contig1	branched-chain-amino-acid aminotransferase chloroplastic-like	P:GO:0006550; P:GO:0006552; P:GO:0006574; P:GO:0009097; P:GO:0009098; P:GO:0009099; P:GO:0015940; F:GO:0004084	P:isoleucine catabolic process; P:leucine catabolic process; P:valine catabolic process; P:isoleucine biosynthetic process; P:leucine biosynthetic process; P:valine biosynthetic process; P:pantothenate biosynthetic process; F:branched-chain-amino-acid transaminase activity	EC:2.6.1.42	Branched-chain-amino-acid transaminase	gi|1216256090|ref|XP_021611967.1|		Q9M439.1	K00826
ISE_TRINITY_DN35021_c0_g1_i1	branched-chain-amino-acid aminotransferase chloroplastic-like	P:GO:0009081; F:GO:0052654; F:GO:0052655; F:GO:0052656	P:branched-chain amino acid metabolic process; F:L-leucine transaminase activity; F:L-valine transaminase activity; F:L-isoleucine transaminase activity	EC:2.6.1.42	Branched-chain-amino-acid transaminase	gi|1104533360|ref|XP_004253486.2|		K7QHS5.1	K00826
ISE_TRINITY_DN37233_c0_g1_i1	branched-chain-amino-acid aminotransferase chloroplastic-like	P:GO:0009081; P:GO:0071669; F:GO:0052654; F:GO:0052655; F:GO:0052656; C:GO:0009507	P:branched-chain amino acid metabolic process; P:plant-type cell wall organization or biogenesis; F:L-leucine transaminase activity; F:L-valine transaminase activity; F:L-isoleucine transaminase activity; C:chloroplast	EC:2.6.1.42	Branched-chain-amino-acid transaminase	gi|567882251|ref|XP_006433684.1|		Q9M439.1	K00826
PB_6508_1	branched-chain-amino-acid aminotransferase chloroplastic-like	P:GO:0009081; F:GO:0052654; F:GO:0052655; F:GO:0052656	P:branched-chain amino acid metabolic process; F:L-leucine transaminase activity; F:L-valine transaminase activity; F:L-isoleucine transaminase activity	EC:2.6.1.42	Branched-chain-amino-acid transaminase	gi|703109845|ref|XP_010099410.1|	XM_007205199.2	K7QHS5.1	K00826
PB_6509_1	branched-chain-amino-acid aminotransferase chloroplastic-like	P:GO:0009081; F:GO:0052654; F:GO:0052655; F:GO:0052656	P:branched-chain amino acid metabolic process; F:L-leucine transaminase activity; F:L-valine transaminase activity; F:L-isoleucine transaminase activity	EC:2.6.1.42	Branched-chain-amino-acid transaminase	gi|460372267|ref|XP_004231952.1|	XM_008237853.2	K7QHS5.1	K00826
PB_8938_1	branched-chain-amino-acid aminotransferase chloroplastic-like	P:GO:0009081; F:GO:0052654; F:GO:0052655; F:GO:0052656	P:branched-chain amino acid metabolic process; F:L-leucine transaminase activity; F:L-valine transaminase activity; F:L-isoleucine transaminase activity	EC:2.6.1.42	Branched-chain-amino-acid transaminase	gi|661894205|emb|CDP02646.1|	XM_023028553.1	K7QHS5.1	K00826
CL37569Contig1	alanine--glyoxylate aminotransferase 2 homolog mitochondrial-like	P:GO:0006522; P:GO:0006531; P:GO:0006544; P:GO:0006563; P:GO:0006566; F:GO:0008453; F:GO:0030170; F:GO:0042802; C:GO:0005739	P:alanine metabolic process; P:aspartate metabolic process; P:glycine metabolic process; P:L-serine metabolic process; P:threonine metabolic process; F:alanine-glyoxylate transaminase activity; F:pyridoxal phosphate binding; F:identical protein binding; C:mitochondrion	EC:2.6.1.44	Alanine--glyoxylate transaminase	gi|698464873|ref|XP_009782539.1|	XM_002270749.3	Q9SR86.1	K00827
ISE_TRINITY_DN9093_c0_g1_i4	alanine--glyoxylate aminotransferase 2 homolog mitochondrial	P:GO:0006522; P:GO:0006531; P:GO:0006544; P:GO:0006563; P:GO:0006566; F:GO:0008453; F:GO:0030170; F:GO:0042802; C:GO:0005739	P:alanine metabolic process; P:aspartate metabolic process; P:glycine metabolic process; P:L-serine metabolic process; P:threonine metabolic process; F:alanine-glyoxylate transaminase activity; F:pyridoxal phosphate binding; F:identical protein binding; C:mitochondrion	EC:2.6.1.44	Alanine--glyoxylate transaminase	gi|947117252|gb|KRH65501.1|	XM_021800869.1	Q9SR86.1	K00827
PB_5615_2	alanine--glyoxylate aminotransferase 2 homolog mitochondrial	F:GO:0008483; F:GO:0030170	F:transaminase activity; F:pyridoxal phosphate binding	EC:2.6.1.0		gi|720042087|ref|XP_010269122.1|	XM_010270820.2	Q940M2.1	K00827
PB_2785_1	serine--glyoxylate aminotransferase	F:GO:0008483	F:transaminase activity	EC:2.6.1.0		gi|1040823731|ref|XP_017257871.1|	XM_023042557.1	Q56YA5.2	K00830
PB_2786_1	serine--glyoxylate aminotransferase	F:GO:0008483	F:transaminase activity	EC:2.6.1.0		gi|1040823731|ref|XP_017257871.1|	XM_023042557.1	Q56YA5.2	K00830
PB_1650_1	phosphoserine aminotransferase chloroplastic-like	P:GO:0006544; P:GO:0006564; P:GO:0006566; P:GO:0042816; F:GO:0004648	P:glycine metabolic process; P:L-serine biosynthetic process; P:threonine metabolic process; P:vitamin B6 metabolic process; F:O-phospho-L-serine:2-oxoglutarate aminotransferase activity	EC:2.6.1.52	Phosphoserine transaminase	gi|359497849|ref|XP_003635669.1|	XM_019327181.1	Q96255.1	K00831
PB_9519_1	aspartate aminotransferase	P:GO:0009058; F:GO:0016740; F:GO:0030170	P:biosynthetic process; F:transferase activity; F:pyridoxal phosphate binding			gi|1009112649|ref|XP_015869493.1|	XM_017393273.1	Q9C969.1	K00837
CL11231Contig1	hexokinase- chloroplastic	P:GO:0001678; P:GO:0005982; P:GO:0005985; P:GO:0006000; P:GO:0006012; P:GO:0006013; P:GO:0006094; P:GO:0006096; P:GO:0019872; P:GO:0046835; P:GO:0051156; F:GO:0004340; F:GO:0005524; F:GO:0005536; F:GO:0008865; F:GO:0019158; C:GO:0005829; C:GO:0009570	P:cellular glucose homeostasis; P:starch metabolic process; P:sucrose metabolic process; P:fructose metabolic process; P:galactose metabolic process; P:mannose metabolic process; P:gluconeogenesis; P:glycolytic process; P:streptomycin biosynthetic process; P:carbohydrate phosphorylation; P:glucose 6-phosphate metabolic process; F:glucokinase activity; F:ATP binding; F:glucose binding; F:fructokin…	EC:2.7.1.7; EC:2.7.1.4; EC:2.7.1.2	Mannokinase; Fructokinase; Glucokinase	gi|568261628|gb|AHD25655.1|		Q6Q8A5.1	K00844
CL1Contig12304	hexokinase-3	P:GO:0001678; P:GO:0005982; P:GO:0005985; P:GO:0006000; P:GO:0006012; P:GO:0006013; P:GO:0006040; P:GO:0006094; P:GO:0006096; P:GO:0019872; P:GO:0046835; F:GO:0004396; F:GO:0005524; F:GO:0005536; C:GO:0005623; C:GO:0016021	P:cellular glucose homeostasis; P:starch metabolic process; P:sucrose metabolic process; P:fructose metabolic process; P:galactose metabolic process; P:mannose metabolic process; P:amino sugar metabolic process; P:gluconeogenesis; P:glycolytic process; P:streptomycin biosynthetic process; P:carbohydrate phosphorylation; F:hexokinase activity; F:ATP binding; F:glucose binding; C:cell; C:integral c…	EC:2.7.1.1	Hexokinase	gi|593787894|ref|XP_007156986.1|	XM_006362258.2	Q9LPS1.1	K00844
CL30496Contig1	hexokinase-1 isoform x3	P:GO:0001678; P:GO:0005982; P:GO:0005985; P:GO:0006000; P:GO:0006012; P:GO:0006013; P:GO:0006094; P:GO:0006096; P:GO:0019872; P:GO:0046835; P:GO:0051156; F:GO:0004340; F:GO:0005524; F:GO:0005536; F:GO:0008865; F:GO:0019158; C:GO:0005829	P:cellular glucose homeostasis; P:starch metabolic process; P:sucrose metabolic process; P:fructose metabolic process; P:galactose metabolic process; P:mannose metabolic process; P:gluconeogenesis; P:glycolytic process; P:streptomycin biosynthetic process; P:carbohydrate phosphorylation; P:glucose 6-phosphate metabolic process; F:glucokinase activity; F:ATP binding; F:glucose binding; F:fructokin…	EC:2.7.1.7; EC:2.7.1.4; EC:2.7.1.2	Mannokinase; Fructokinase; Glucokinase	gi|629117653|gb|KCW82328.1|	XM_016321818.2	Q42525.2	K00844
CL33577Contig1	hexokinase-3-like	P:GO:0001678; P:GO:0005982; P:GO:0005985; P:GO:0006000; P:GO:0006012; P:GO:0006013; P:GO:0006094; P:GO:0006096; P:GO:0019872; P:GO:0046835; P:GO:0051156; F:GO:0004340; F:GO:0005524; F:GO:0005536; F:GO:0008865; F:GO:0019158; C:GO:0005829; C:GO:0016021	P:cellular glucose homeostasis; P:starch metabolic process; P:sucrose metabolic process; P:fructose metabolic process; P:galactose metabolic process; P:mannose metabolic process; P:gluconeogenesis; P:glycolytic process; P:streptomycin biosynthetic process; P:carbohydrate phosphorylation; P:glucose 6-phosphate metabolic process; F:glucokinase activity; F:ATP binding; F:glucose binding; F:fructokin…	EC:2.7.1.7; EC:2.7.1.4; EC:2.7.1.2	Mannokinase; Fructokinase; Glucokinase	gi|593787894|ref|XP_007156986.1|	XM_003610917.2	Q9LPS1.1	K00844
CL34560Contig1	hexokinase-3-like	P:GO:0001678; P:GO:0005982; P:GO:0005985; P:GO:0006000; P:GO:0006012; P:GO:0006013; P:GO:0006094; P:GO:0006096; P:GO:0019872; P:GO:0046835; P:GO:0051156; F:GO:0004340; F:GO:0005524; F:GO:0005536; F:GO:0008865; F:GO:0019158; C:GO:0005829; C:GO:0016021	P:cellular glucose homeostasis; P:starch metabolic process; P:sucrose metabolic process; P:fructose metabolic process; P:galactose metabolic process; P:mannose metabolic process; P:gluconeogenesis; P:glycolytic process; P:streptomycin biosynthetic process; P:carbohydrate phosphorylation; P:glucose 6-phosphate metabolic process; F:glucokinase activity; F:ATP binding; F:glucose binding; F:fructokin…	EC:2.7.1.7; EC:2.7.1.4; EC:2.7.1.2	Mannokinase; Fructokinase; Glucokinase	gi|1201311474|gb|OVA11688.1|	XM_022882317.1	Q9LPS1.1	K00844
CL35324Contig1	hexokinase-1 isoform x3	P:GO:0001678; P:GO:0005982; P:GO:0005985; P:GO:0006000; P:GO:0006012; P:GO:0006013; P:GO:0006094; P:GO:0006096; P:GO:0019872; P:GO:0046835; P:GO:0051156; F:GO:0004340; F:GO:0005524; F:GO:0005536; F:GO:0008865; F:GO:0019158; C:GO:0005829; C:GO:0009507	P:cellular glucose homeostasis; P:starch metabolic process; P:sucrose metabolic process; P:fructose metabolic process; P:galactose metabolic process; P:mannose metabolic process; P:gluconeogenesis; P:glycolytic process; P:streptomycin biosynthetic process; P:carbohydrate phosphorylation; P:glucose 6-phosphate metabolic process; F:glucokinase activity; F:ATP binding; F:glucose binding; F:fructokin…	EC:2.7.1.7; EC:2.7.1.4; EC:2.7.1.2	Mannokinase; Fructokinase; Glucokinase	gi|398363579|gb|AFO84084.1|	XM_008244261.2	Q42525.2	K00844
IFL_TRINITY_DN14609_c0_g1_i5	hexokinase-3 isoform x1	P:GO:0001678; P:GO:0005982; P:GO:0005985; P:GO:0006000; P:GO:0006012; P:GO:0006013; P:GO:0006094; P:GO:0006096; P:GO:0019872; P:GO:0046835; P:GO:0051156; F:GO:0004340; F:GO:0005524; F:GO:0005536; F:GO:0008865; F:GO:0019158; C:GO:0005829	P:cellular glucose homeostasis; P:starch metabolic process; P:sucrose metabolic process; P:fructose metabolic process; P:galactose metabolic process; P:mannose metabolic process; P:gluconeogenesis; P:glycolytic process; P:streptomycin biosynthetic process; P:carbohydrate phosphorylation; P:glucose 6-phosphate metabolic process; F:glucokinase activity; F:ATP binding; F:glucose binding; F:fructokin…	EC:2.7.1.7; EC:2.7.1.4; EC:2.7.1.2	Mannokinase; Fructokinase; Glucokinase	gi|1117450366|ref|XP_019422346.1|	XM_016693057.1	Q9LPS1.1	K00844
PB_8315_1	hexokinase-1-like	P:GO:0001678; P:GO:0005982; P:GO:0005985; P:GO:0006000; P:GO:0006012; P:GO:0006013; P:GO:0006094; P:GO:0006096; P:GO:0019872; P:GO:0046835; P:GO:0051156; F:GO:0004340; F:GO:0005524; F:GO:0005536; F:GO:0008865; F:GO:0019158; C:GO:0005829	P:cellular glucose homeostasis; P:starch metabolic process; P:sucrose metabolic process; P:fructose metabolic process; P:galactose metabolic process; P:mannose metabolic process; P:gluconeogenesis; P:glycolytic process; P:streptomycin biosynthetic process; P:carbohydrate phosphorylation; P:glucose 6-phosphate metabolic process; F:glucokinase activity; F:ATP binding; F:glucose binding; F:fructokin…	EC:2.7.1.7; EC:2.7.1.4; EC:2.7.1.2	Mannokinase; Fructokinase; Glucokinase	gi|590576672|ref|XP_007013021.1|	XM_002283572.4	P93834.1	K00844
PB_8506_1	hexokinase-1-like	P:GO:0001678; P:GO:0005982; P:GO:0005985; P:GO:0006000; P:GO:0006012; P:GO:0006013; P:GO:0006040; P:GO:0006094; P:GO:0006096; P:GO:0019872; P:GO:0046835; F:GO:0004396; F:GO:0005524; F:GO:0005536; C:GO:0005623	P:cellular glucose homeostasis; P:starch metabolic process; P:sucrose metabolic process; P:fructose metabolic process; P:galactose metabolic process; P:mannose metabolic process; P:amino sugar metabolic process; P:gluconeogenesis; P:glycolytic process; P:streptomycin biosynthetic process; P:carbohydrate phosphorylation; F:hexokinase activity; F:ATP binding; F:glucose binding; C:cell	EC:2.7.1.1	Hexokinase	gi|572153060|ref|NP_001275786.1|	XM_021811272.1	Q42525.2	K00844
CL318Contig5	ribokinase-like isoform x2	P:GO:0006014; P:GO:0006098; P:GO:0046835; F:GO:0004747	P:D-ribose metabolic process; P:pentose-phosphate shunt; P:carbohydrate phosphorylation; F:ribokinase activity	EC:2.7.1.15	Ribokinase	gi|1273158397|gb|PIA40128.1|	XM_007200161.2	P50053.2	K00846
ISE_TRINITY_DN2098_c0_g1_i12	ribokinase isoform x2	P:GO:0006014; P:GO:0006098; P:GO:0046835; F:GO:0004747	P:D-ribose metabolic process; P:pentose-phosphate shunt; P:carbohydrate phosphorylation; F:ribokinase activity	EC:2.7.1.15	Ribokinase	gi|1063462230|ref|XP_017980857.1|	XM_007200161.2	Q02974.1	K00846
CL4247Contig2	probable fructokinase-7	P:GO:0005982; P:GO:0005985; P:GO:0006000; P:GO:0006013; P:GO:0006014; P:GO:0006098; P:GO:0046835; F:GO:0004747; F:GO:0008865; C:GO:0005829	P:starch metabolic process; P:sucrose metabolic process; P:fructose metabolic process; P:mannose metabolic process; P:D-ribose metabolic process; P:pentose-phosphate shunt; P:carbohydrate phosphorylation; F:ribokinase activity; F:fructokinase activity; C:cytosol	EC:2.7.1.15; EC:2.7.1.4	Ribokinase; Fructokinase	gi|1026007135|ref|XP_016555350.1|	FR846140.1	Q9FLH8.1	K00847
CL51414Contig1	probable fructokinase-7	P:GO:0006014; P:GO:0006098; P:GO:0046835; F:GO:0004747	P:D-ribose metabolic process; P:pentose-phosphate shunt; P:carbohydrate phosphorylation; F:ribokinase activity	EC:2.7.1.15	Ribokinase	gi|1063477315|ref|XP_007038535.2|	XM_016022563.1	Q9FLH8.1	K00847
PB_10063_1	probable fructokinase-4	P:GO:0005982; P:GO:0005985; P:GO:0006000; P:GO:0006013; P:GO:0006014; P:GO:0006098; P:GO:0046835; F:GO:0004747; F:GO:0008865	P:starch metabolic process; P:sucrose metabolic process; P:fructose metabolic process; P:mannose metabolic process; P:D-ribose metabolic process; P:pentose-phosphate shunt; P:carbohydrate phosphorylation; F:ribokinase activity; F:fructokinase activity	EC:2.7.1.15; EC:2.7.1.4	Ribokinase; Fructokinase	gi|1216983425|ref|XP_021688622.1|	XM_010103315.1	Q42896.2	K00847
PB_8772_1	probable fructokinase- chloroplastic	P:GO:0006014; P:GO:0006098; P:GO:0046835; F:GO:0004747	P:D-ribose metabolic process; P:pentose-phosphate shunt; P:carbohydrate phosphorylation; F:ribokinase activity	EC:2.7.1.15	Ribokinase	gi|502096673|ref|XP_004490806.1|	KX058235.1	Q9C524.1	K00847
PB_9687_1	probable fructokinase-4	P:GO:0005982; P:GO:0005985; P:GO:0006000; P:GO:0006013; P:GO:0006014; P:GO:0006098; P:GO:0046835; F:GO:0004747; F:GO:0008865	P:starch metabolic process; P:sucrose metabolic process; P:fructose metabolic process; P:mannose metabolic process; P:D-ribose metabolic process; P:pentose-phosphate shunt; P:carbohydrate phosphorylation; F:ribokinase activity; F:fructokinase activity	EC:2.7.1.15; EC:2.7.1.4	Ribokinase; Fructokinase	gi|1137195862|gb|OMO68017.1|	KF696390.1	Q9M1B9.1	K00847
ISE_TRINITY_DN1147_c0_g1_i1	galactokinase-like	P:GO:0006012; P:GO:0046835; F:GO:0004335; F:GO:0005524; C:GO:0005737	P:galactose metabolic process; P:carbohydrate phosphorylation; F:galactokinase activity; F:ATP binding; C:cytoplasm	EC:2.7.1.6	Galactokinase	gi|1040914707|ref|XP_017219594.1|	KF703739.1	Q9SEE5.2	K00849
CL4303Contig1	atp-dependent 6-phosphofructokinase 6	P:GO:0006000; P:GO:0006002; P:GO:0006012; P:GO:0006013; P:GO:0006094; P:GO:0006098; P:GO:0061615; F:GO:0003872; F:GO:0005524; F:GO:0046872; C:GO:0005945	P:fructose metabolic process; P:fructose 6-phosphate metabolic process; P:galactose metabolic process; P:mannose metabolic process; P:gluconeogenesis; P:pentose-phosphate shunt; P:glycolytic process through fructose-6-phosphate; F:6-phosphofructokinase activity; F:ATP binding; F:metal ion binding; C:6-phosphofructokinase complex	EC:2.7.1.11	6-phosphofructokinase	gi|1216973434|ref|XP_021683466.1|	XM_015529522.1	Q9M0F9.1	K00850
CL6627Contig1	atp-dependent 6-phosphofructokinase chloroplastic	P:GO:0006000; P:GO:0006002; P:GO:0006012; P:GO:0006013; P:GO:0006094; P:GO:0006098; P:GO:0046835; P:GO:0061615; F:GO:0003872; F:GO:0005524; F:GO:0046872; C:GO:0005945; C:GO:0009507	P:fructose metabolic process; P:fructose 6-phosphate metabolic process; P:galactose metabolic process; P:mannose metabolic process; P:gluconeogenesis; P:pentose-phosphate shunt; P:carbohydrate phosphorylation; P:glycolytic process through fructose-6-phosphate; F:6-phosphofructokinase activity; F:ATP binding; F:metal ion binding; C:6-phosphofructokinase complex; C:chloroplast	EC:2.7.1.11	6-phosphofructokinase	gi|1063478613|ref|XP_017973393.1|	XM_014658748.2	Q9FKG3.1	K00850
IFL_TRINITY_DN20258_c0_g1_i2	atp-dependent 6-phosphofructokinase 6-like	P:GO:0006000; P:GO:0006002; P:GO:0006012; P:GO:0006013; P:GO:0006094; P:GO:0006098; P:GO:0061615; F:GO:0003872; F:GO:0005524; F:GO:0046872; C:GO:0005945	P:fructose metabolic process; P:fructose 6-phosphate metabolic process; P:galactose metabolic process; P:mannose metabolic process; P:gluconeogenesis; P:pentose-phosphate shunt; P:glycolytic process through fructose-6-phosphate; F:6-phosphofructokinase activity; F:ATP binding; F:metal ion binding; C:6-phosphofructokinase complex	EC:2.7.1.11	6-phosphofructokinase	gi|593327666|ref|XP_007137260.1|	XM_007137198.1	Q9M076.1	K00850
PB_2551_2	atp-dependent 6-phosphofructokinase chloroplastic	P:GO:0006000; P:GO:0006002; P:GO:0006012; P:GO:0006013; P:GO:0006094; P:GO:0006098; P:GO:0061615; F:GO:0003872; F:GO:0005524; F:GO:0046872; C:GO:0005945	P:fructose metabolic process; P:fructose 6-phosphate metabolic process; P:galactose metabolic process; P:mannose metabolic process; P:gluconeogenesis; P:pentose-phosphate shunt; P:glycolytic process through fructose-6-phosphate; F:6-phosphofructokinase activity; F:ATP binding; F:metal ion binding; C:6-phosphofructokinase complex	EC:2.7.1.11	6-phosphofructokinase	gi|1217025257|ref|XP_021652368.1|	XM_017761219.1	Q8VYN6.1	K00850
PB_7941_1	atp-dependent 6-phosphofructokinase 3-like	P:GO:0006000; P:GO:0006002; P:GO:0006012; P:GO:0006013; P:GO:0006094; P:GO:0006098; P:GO:0061615; F:GO:0003872; F:GO:0005524; F:GO:0046872; C:GO:0005945	P:fructose metabolic process; P:fructose 6-phosphate metabolic process; P:galactose metabolic process; P:mannose metabolic process; P:gluconeogenesis; P:pentose-phosphate shunt; P:glycolytic process through fructose-6-phosphate; F:6-phosphofructokinase activity; F:ATP binding; F:metal ion binding; C:6-phosphofructokinase complex	EC:2.7.1.11	6-phosphofructokinase	gi|720088287|ref|XP_010244403.1|	XM_021800023.1	Q9C5J7.1	K00850
PB_8018_1	atp-dependent 6-phosphofructokinase 3-like	P:GO:0006000; P:GO:0006002; P:GO:0006012; P:GO:0006013; P:GO:0006094; P:GO:0006098; P:GO:0061615; F:GO:0003872; F:GO:0005524; F:GO:0046872; C:GO:0005945	P:fructose metabolic process; P:fructose 6-phosphate metabolic process; P:galactose metabolic process; P:mannose metabolic process; P:gluconeogenesis; P:pentose-phosphate shunt; P:glycolytic process through fructose-6-phosphate; F:6-phosphofructokinase activity; F:ATP binding; F:metal ion binding; C:6-phosphofructokinase complex	EC:2.7.1.11	6-phosphofructokinase	gi|1217031680|ref|XP_021655714.1|	XM_021800023.1	Q94AA4.1	K00850
PB_8254_1	atp-dependent 6-phosphofructokinase 3-like	P:GO:0006000; P:GO:0006002; P:GO:0006012; P:GO:0006013; P:GO:0006094; P:GO:0006098; P:GO:0061615; F:GO:0003872; F:GO:0005524; F:GO:0046872; C:GO:0005945	P:fructose metabolic process; P:fructose 6-phosphate metabolic process; P:galactose metabolic process; P:mannose metabolic process; P:gluconeogenesis; P:pentose-phosphate shunt; P:glycolytic process through fructose-6-phosphate; F:6-phosphofructokinase activity; F:ATP binding; F:metal ion binding; C:6-phosphofructokinase complex	EC:2.7.1.11	6-phosphofructokinase	gi|1217031680|ref|XP_021655714.1|	XM_021800023.1	Q94AA4.1	K00850
PB_9350_1	uncharacterized protein loc109228841	P:GO:0006014; P:GO:0006098; P:GO:0046835; F:GO:0004747	P:D-ribose metabolic process; P:pentose-phosphate shunt; P:carbohydrate phosphorylation; F:ribokinase activity	EC:2.7.1.15	Ribokinase	gi|225461828|ref|XP_002283733.1|	XM_017402253.1	P83534.2	K00852
PB_8334_1	xylulose kinase	P:GO:0005997; P:GO:0046835; F:GO:0004856; C:GO:0005829	P:xylulose metabolic process; P:carbohydrate phosphorylation; F:xylulokinase activity; C:cytosol	EC:2.7.1.17	Xylulokinase	gi|225458968|ref|XP_002285560.1|	XM_016579477.1	Q3TNA1.1	K00854
ISE_TRINITY_DN9843_c0_g1_i5	uridine-cytidine kinase c isoform x1	P:GO:0006206; P:GO:0006222; P:GO:0009814; P:GO:0016310; P:GO:0043097; F:GO:0004849; F:GO:0005524; F:GO:0016462; C:GO:0005829; C:GO:0016021	P:pyrimidine nucleobase metabolic process; P:UMP biosynthetic process; P:defense response, incompatible interaction; P:phosphorylation; P:pyrimidine nucleoside salvage; F:uridine kinase activity; F:ATP binding; F:pyrophosphatase activity; C:cytosol; C:integral component of membrane	EC:2.7.1.48	Uridine kinase	gi|1130838180|dbj|GAV80215.1|	XM_021791908.1	Q54R62.1	K00855
PB_302_1	chloroplastic	P:GO:0005975; P:GO:0006206; P:GO:0006222; P:GO:0015976; P:GO:0016310; P:GO:0043097; F:GO:0004849; F:GO:0005524; F:GO:0008974; C:GO:0005829; C:GO:0009507	P:carbohydrate metabolic process; P:pyrimidine nucleobase metabolic process; P:UMP biosynthetic process; P:carbon utilization; P:phosphorylation; P:pyrimidine nucleoside salvage; F:uridine kinase activity; F:ATP binding; F:phosphoribulokinase activity; C:cytosol; C:chloroplast	EC:2.7.1.48; EC:2.7.1.19	Uridine kinase; Phosphoribulokinase	gi|565372690|ref|XP_006352922.1|	XM_009610747.2	P26302.1	K00855
PB_303_1	chloroplastic	P:GO:0005975; P:GO:0006206; P:GO:0006222; P:GO:0015976; P:GO:0016310; P:GO:0043097; F:GO:0004849; F:GO:0005524; F:GO:0008974; C:GO:0005829; C:GO:0009507	P:carbohydrate metabolic process; P:pyrimidine nucleobase metabolic process; P:UMP biosynthetic process; P:carbon utilization; P:phosphorylation; P:pyrimidine nucleoside salvage; F:uridine kinase activity; F:ATP binding; F:phosphoribulokinase activity; C:cytosol; C:chloroplast	EC:2.7.1.48; EC:2.7.1.19	Uridine kinase; Phosphoribulokinase	gi|697118474|ref|XP_009613160.1|	XM_009610747.2	P26302.1	K00855
PB_37_1	chloroplastic	P:GO:0005975; P:GO:0006206; P:GO:0006222; P:GO:0015976; P:GO:0016310; P:GO:0043097; F:GO:0004849; F:GO:0005524; F:GO:0008974; C:GO:0005829; C:GO:0009507	P:carbohydrate metabolic process; P:pyrimidine nucleobase metabolic process; P:UMP biosynthetic process; P:carbon utilization; P:phosphorylation; P:pyrimidine nucleoside salvage; F:uridine kinase activity; F:ATP binding; F:phosphoribulokinase activity; C:cytosol; C:chloroplast	EC:2.7.1.48; EC:2.7.1.19	Uridine kinase; Phosphoribulokinase	gi|697118474|ref|XP_009613160.1|	XM_018988357.1	P25697.1	K00855
PB_9308_1	adenosine kinase 2	P:GO:0006144; P:GO:0006166; P:GO:0006167; P:GO:0016310; F:GO:0004001	P:purine nucleobase metabolic process; P:purine ribonucleoside salvage; P:AMP biosynthetic process; P:phosphorylation; F:adenosine kinase activity	EC:2.7.1.20	Adenosine kinase	gi|508726787|gb|EOY18684.1|	XM_010255615.1	Q9LZG0.1	K00856
CL34013Contig1	probable serine threonine-protein kinase wnk11	P:GO:0006468; F:GO:0004672; F:GO:0005524	P:protein phosphorylation; F:protein kinase activity; F:ATP binding			gi|1040877385|ref|XP_017248937.1|	XM_017324173.1	Q6ICW6.1	K00857
PB_9945_1	thymidine kinase a-like	P:GO:0006206; P:GO:0006230; P:GO:0006259; P:GO:0046104; F:GO:0000166; F:GO:0004797	P:pyrimidine nucleobase metabolic process; P:TMP biosynthetic process; P:DNA metabolic process; P:thymidine metabolic process; F:nucleotide binding; F:thymidine kinase activity	EC:2.7.1.21	Thymidine kinase	gi|359497110|ref|XP_002266298.2|		O81263.2	K00857
CL13982Contig1	nadh kinase	P:GO:0006741; P:GO:0006769; P:GO:0016310; P:GO:0019674; P:GO:0046497; F:GO:0003951; C:GO:0005737	P:NADP biosynthetic process; P:nicotinamide metabolic process; P:phosphorylation; P:NAD metabolic process; P:nicotinate nucleotide metabolic process; F:NAD+ kinase activity; C:cytoplasm	EC:2.7.1.23	NAD(+) kinase	gi|1009162101|ref|XP_015899253.1|		Q500Y9.1	K00858
CL33450Contig1	nad kinase 1	P:GO:0006741; P:GO:0006769; P:GO:0016310; P:GO:0019674; P:GO:0046497; F:GO:0003951; F:GO:0042736	P:NADP biosynthetic process; P:nicotinamide metabolic process; P:phosphorylation; P:NAD metabolic process; P:nicotinate nucleotide metabolic process; F:NAD+ kinase activity; F:NADH kinase activity	EC:2.7.1.86; EC:2.7.1.23	NADH kinase; NAD(+) kinase	gi|1109279450|ref|XP_019163993.1|	XM_021954920.1	Q56YN3.2	K00858
CL35159Contig1	nad kinase 1	P:GO:0006741; P:GO:0006769; P:GO:0016310; P:GO:0019674; P:GO:0046497; F:GO:0003951; F:GO:0042736	P:NADP biosynthetic process; P:nicotinamide metabolic process; P:phosphorylation; P:NAD metabolic process; P:nicotinate nucleotide metabolic process; F:NAD+ kinase activity; F:NADH kinase activity	EC:2.7.1.86; EC:2.7.1.23	NADH kinase; NAD(+) kinase	gi|1109279450|ref|XP_019163993.1|	XM_021954920.1	Q56YN3.2	K00858
PB_3696_2	nad kinase chloroplastic	P:GO:0006796; F:GO:0016740	P:phosphate-containing compound metabolic process; F:transferase activity			gi|224066797|ref|XP_002302220.1|	XM_018956720.1	Q9C5W3.1	K00858
CL3774Contig1						gi|1279079368|ref|XP_022843781.1|	XM_010557065.1	Q43295.1	K00860
CL3774Contig3						gi|1279079368|ref|XP_022843781.1|	XM_010557065.1	Q43295.1	K00860
PB_10329_1	adenylyl-sulfate kinase 3	P:GO:0000103; P:GO:0006144; P:GO:0016310; P:GO:0048232; P:GO:0070814; F:GO:0004020; F:GO:0005524; C:GO:0005829	P:sulfate assimilation; P:purine nucleobase metabolic process; P:phosphorylation; P:male gamete generation; P:hydrogen sulfide biosynthetic process; F:adenylylsulfate kinase activity; F:ATP binding; C:cytosol	EC:2.7.1.25	Adenylyl-sulfate kinase	gi|1279116415|ref|XP_022882554.1|	XM_021425920.1	Q9SRW7.1	K00860
PB_82_1	adenylyl-sulfate kinase chloroplastic isoform x7	P:GO:0000103; P:GO:0006144; P:GO:0016310; P:GO:0070814; F:GO:0004020; F:GO:0005524	P:sulfate assimilation; P:purine nucleobase metabolic process; P:phosphorylation; P:hydrogen sulfide biosynthetic process; F:adenylylsulfate kinase activity; F:ATP binding	EC:2.7.1.25	Adenylyl-sulfate kinase	gi|1279035301|ref|XP_022856791.1|	XM_021804729.1	O49204.1	K00860
PB_4590_1	#NAME?	P:GO:0006071; P:GO:0016310; P:GO:0046486; F:GO:0004371; F:GO:0005524	P:glycerol metabolic process; P:phosphorylation; P:glycerolipid metabolic process; F:glycerone kinase activity; F:ATP binding	EC:2.7.1.29	Glycerone kinase	gi|225471001|ref|XP_002270550.1|	XM_010247981.2	O04059.1	K00863
PB_5360_1	glycerol kinase	P:GO:0006641; P:GO:0016310; P:GO:0019563; P:GO:0042742; P:GO:0046167; F:GO:0004370; C:GO:0005739; C:GO:0005829	P:triglyceride metabolic process; P:phosphorylation; P:glycerol catabolic process; P:defense response to bacterium; P:glycerol-3-phosphate biosynthetic process; F:glycerol kinase activity; C:mitochondrion; C:cytosol	EC:2.7.1.30	Glycerol kinase	gi|1269943368|ref|XP_022721195.1|	XM_008374479.2	Q9M8L4.1	K00864
PB_5361_1	glycerol kinase	P:GO:0006641; P:GO:0016310; P:GO:0019563; P:GO:0042742; P:GO:0046167; F:GO:0004370; C:GO:0005739; C:GO:0005829	P:triglyceride metabolic process; P:phosphorylation; P:glycerol catabolic process; P:defense response to bacterium; P:glycerol-3-phosphate biosynthetic process; F:glycerol kinase activity; C:mitochondrion; C:cytosol	EC:2.7.1.30	Glycerol kinase	gi|1269943368|ref|XP_022721195.1|	XM_014487803.1	Q9M8L4.1	K00864
CL337Contig1	pyridoxal kinase	P:GO:0009443; P:GO:0010054; P:GO:0016310; P:GO:0042538; P:GO:0042816; F:GO:0008478; C:GO:0005829	P:pyridoxal 5'-phosphate salvage; P:trichoblast differentiation; P:phosphorylation; P:hyperosmotic salinity response; P:vitamin B6 metabolic process; F:pyridoxal kinase activity; C:cytosol	EC:2.7.1.35	Pyridoxal kinase	gi|1139783594|gb|ONI17421.1|	XM_018961225.1	Q8W1X2.2	K00868
CL337Contig3	pyridoxal kinase isoform x1	P:GO:0009443; P:GO:0010054; P:GO:0016310; P:GO:0042538; P:GO:0042816; F:GO:0008478; C:GO:0005829	P:pyridoxal 5'-phosphate salvage; P:trichoblast differentiation; P:phosphorylation; P:hyperosmotic salinity response; P:vitamin B6 metabolic process; F:pyridoxal kinase activity; C:cytosol	EC:2.7.1.35	Pyridoxal kinase	gi|1098821118|ref|XP_018816770.1|	XM_011101184.2	Q8W1X2.2	K00868
CL337Contig5	pyridoxal kinase isoform x2	P:GO:0009443; P:GO:0010054; P:GO:0016310; P:GO:0042538; P:GO:0042816; F:GO:0008478; C:GO:0005829	P:pyridoxal 5'-phosphate salvage; P:trichoblast differentiation; P:phosphorylation; P:hyperosmotic salinity response; P:vitamin B6 metabolic process; F:pyridoxal kinase activity; C:cytosol	EC:2.7.1.35	Pyridoxal kinase	gi|1220051901|ref|XP_021811969.1|	XM_016024097.1	Q8W1X2.2	K00868
CL337Contig7	pyridoxal kinase	P:GO:0009443; P:GO:0010054; P:GO:0016310; P:GO:0042538; P:GO:0042816; F:GO:0008478; C:GO:0005829	P:pyridoxal 5'-phosphate salvage; P:trichoblast differentiation; P:phosphorylation; P:hyperosmotic salinity response; P:vitamin B6 metabolic process; F:pyridoxal kinase activity; C:cytosol	EC:2.7.1.35	Pyridoxal kinase	gi|697150042|ref|XP_009629233.1|	XM_022903484.1	Q8W1X2.2	K00868
ISE_TRINITY_DN2676_c0_g1_i4	pyridoxal kinase isoform x1	P:GO:0009443; P:GO:0010054; P:GO:0016310; P:GO:0042538; P:GO:0042816; F:GO:0008478; C:GO:0005829	P:pyridoxal 5'-phosphate salvage; P:trichoblast differentiation; P:phosphorylation; P:hyperosmotic salinity response; P:vitamin B6 metabolic process; F:pyridoxal kinase activity; C:cytosol	EC:2.7.1.35	Pyridoxal kinase	gi|1098795516|ref|XP_018859213.1|	XM_021798519.1	Q8W1X2.2	K00868
CL49617Contig1	mevalonate kinase	P:GO:0006694; P:GO:0008299; P:GO:0016310; F:GO:0004496; F:GO:0005524; C:GO:0005737	P:steroid biosynthetic process; P:isoprenoid biosynthetic process; P:phosphorylation; F:mevalonate kinase activity; F:ATP binding; C:cytoplasm	EC:2.7.1.36	Mevalonate kinase	gi|1220062573|ref|XP_021817550.1|	XM_002284777.3	P46086.1	K00869
CL50985Contig1	mevalonate kinase	P:GO:0006694; P:GO:0008299; P:GO:0016310; F:GO:0004496; F:GO:0005524; C:GO:0005737	P:steroid biosynthetic process; P:isoprenoid biosynthetic process; P:phosphorylation; F:mevalonate kinase activity; F:ATP binding; C:cytoplasm	EC:2.7.1.36	Mevalonate kinase	gi|645222221|ref|XP_008246488.1|	XM_002284777.3	P46086.1	K00869
IFL_TRINITY_DN2876_c0_g2_i3	galactokinase- partial	P:GO:0006012; P:GO:0046835; F:GO:0004335; F:GO:0005524; C:GO:0005737	P:galactose metabolic process; P:carbohydrate phosphorylation; F:galactokinase activity; F:ATP binding; C:cytoplasm	EC:2.7.1.6	Galactokinase	gi|1137182460|gb|OMO58471.1|	KF703739.1	Q9SEE5.2	K00869
CL9690Contig1	homoserine kinase-like	P:GO:0006544; P:GO:0006563; P:GO:0006566; P:GO:0016310; F:GO:0004413; F:GO:0005524	P:glycine metabolic process; P:L-serine metabolic process; P:threonine metabolic process; P:phosphorylation; F:homoserine kinase activity; F:ATP binding	EC:2.7.1.39	Homoserine kinase	gi|1322400235|gb|PLY86752.1|	XM_019336391.1	Q8L7R2.1	K00872
CL35118Contig1	pyruvate kinase cytosolic-like	P:GO:0006094; P:GO:0006096; P:GO:0006144; P:GO:0015976; F:GO:0000287; F:GO:0004743; F:GO:0016301; F:GO:0030955	P:gluconeogenesis; P:glycolytic process; P:purine nucleobase metabolic process; P:carbon utilization; F:magnesium ion binding; F:pyruvate kinase activity; F:kinase activity; F:potassium ion binding	EC:2.7.1.40	Pyruvate kinase	gi|1002824247|gb|AMN88620.1|	KU130362.1	Q2RAK2.1	K00873
CL41055Contig1	pyruvate kinase cytosolic-like	P:GO:0006094; P:GO:0006096; P:GO:0006144; P:GO:0015976; F:GO:0000287; F:GO:0004743; F:GO:0016301; F:GO:0030955	P:gluconeogenesis; P:glycolytic process; P:purine nucleobase metabolic process; P:carbon utilization; F:magnesium ion binding; F:pyruvate kinase activity; F:kinase activity; F:potassium ion binding	EC:2.7.1.40	Pyruvate kinase	gi|1002824247|gb|AMN88620.1|	KU130362.1	Q2RAK2.1	K00873
CL5062Contig1	plastidial pyruvate kinase chloroplastic	P:GO:0016310; F:GO:0016772; F:GO:0046872	P:phosphorylation; F:transferase activity, transferring phosphorus-containing groups; F:metal ion binding			gi|1145995087|gb|AQP26305.1|	KY292504.1	Q9M3B6.1	K00873
ID_TRINITY_DN12329_c0_g1_i4	plastidial pyruvate kinase chloroplastic	P:GO:0016310; F:GO:0016772; F:GO:0046872	P:phosphorylation; F:transferase activity, transferring phosphorus-containing groups; F:metal ion binding			gi|1145995087|gb|AQP26305.1|	KY292504.1	Q9M3B6.1	K00873
PB_1600_1	pyruvate kinase isozyme chloroplastic	P:GO:0006094; P:GO:0006096; P:GO:0006144; P:GO:0015976; F:GO:0000287; F:GO:0004743; F:GO:0005524; F:GO:0016301; F:GO:0030955; C:GO:0009507	P:gluconeogenesis; P:glycolytic process; P:purine nucleobase metabolic process; P:carbon utilization; F:magnesium ion binding; F:pyruvate kinase activity; F:ATP binding; F:kinase activity; F:potassium ion binding; C:chloroplast	EC:2.7.1.40	Pyruvate kinase	gi|703142370|ref|XP_010107738.1|	XM_002279939.4	Q43117.1	K00873
PB_1601_1	pyruvate kinase isozyme chloroplastic	P:GO:0006094; P:GO:0006096; P:GO:0006144; P:GO:0015976; F:GO:0000287; F:GO:0004743; F:GO:0005524; F:GO:0016301; F:GO:0030955; C:GO:0009507	P:gluconeogenesis; P:glycolytic process; P:purine nucleobase metabolic process; P:carbon utilization; F:magnesium ion binding; F:pyruvate kinase activity; F:ATP binding; F:kinase activity; F:potassium ion binding; C:chloroplast	EC:2.7.1.40	Pyruvate kinase	gi|1269945880|ref|XP_022722536.1|	XM_023074648.1	Q43117.1	K00873
PB_425_1	pyruvate cytosolic isozyme	P:GO:0006094; P:GO:0006096; P:GO:0006144; P:GO:0015976; F:GO:0000287; F:GO:0004743; F:GO:0016301; F:GO:0030955	P:gluconeogenesis; P:glycolytic process; P:purine nucleobase metabolic process; P:carbon utilization; F:magnesium ion binding; F:pyruvate kinase activity; F:kinase activity; F:potassium ion binding	EC:2.7.1.40	Pyruvate kinase	gi|1281024210|ref|XP_022996430.1|	XM_019300079.1	Q42954.1	K00873
PB_4554_1	pyruvate kinase cytosolic-like	P:GO:0006094; P:GO:0006096; P:GO:0006144; P:GO:0015976; F:GO:0000287; F:GO:0004743; F:GO:0016301; F:GO:0030955	P:gluconeogenesis; P:glycolytic process; P:purine nucleobase metabolic process; P:carbon utilization; F:magnesium ion binding; F:pyruvate kinase activity; F:kinase activity; F:potassium ion binding	EC:2.7.1.40	Pyruvate kinase	gi|1040844811|ref|XP_017235087.1|	XM_021814261.1	Q2RAK2.1	K00873
PB_4655_1	pyruvate kinase isozyme chloroplastic	P:GO:0006094; P:GO:0006096; P:GO:0006144; P:GO:0015976; F:GO:0000287; F:GO:0004743; F:GO:0005524; F:GO:0016301; F:GO:0030955; C:GO:0009507	P:gluconeogenesis; P:glycolytic process; P:purine nucleobase metabolic process; P:carbon utilization; F:magnesium ion binding; F:pyruvate kinase activity; F:ATP binding; F:kinase activity; F:potassium ion binding; C:chloroplast	EC:2.7.1.40	Pyruvate kinase	gi|703142370|ref|XP_010107738.1|	HM121986.1	Q43117.1	K00873
PB_4947_1	plastidial pyruvate kinase 2	P:GO:0006094; P:GO:0006096; P:GO:0006144; P:GO:0006633; P:GO:0010431; P:GO:0015976; F:GO:0000287; F:GO:0004743; F:GO:0016301; F:GO:0030955; C:GO:0005739; C:GO:0009570	P:gluconeogenesis; P:glycolytic process; P:purine nucleobase metabolic process; P:fatty acid biosynthetic process; P:seed maturation; P:carbon utilization; F:magnesium ion binding; F:pyruvate kinase activity; F:kinase activity; F:potassium ion binding; C:mitochondrion; C:chloroplast stroma	EC:2.7.1.40	Pyruvate kinase	gi|1002824245|gb|AMN88619.1|	XM_009629519.2	Q9FLW9.1	K00873
PB_4948_1	plastidial pyruvate kinase 2	P:GO:0006094; P:GO:0006096; P:GO:0006144; P:GO:0015976; F:GO:0000287; F:GO:0004743; F:GO:0016301; F:GO:0030955	P:gluconeogenesis; P:glycolytic process; P:purine nucleobase metabolic process; P:carbon utilization; F:magnesium ion binding; F:pyruvate kinase activity; F:kinase activity; F:potassium ion binding	EC:2.7.1.40	Pyruvate kinase	gi|1002824245|gb|AMN88619.1|	XM_021800043.1	Q9FLW9.1	K00873
PB_691_1	pyruvate cytosolic isozyme	P:GO:0006094; P:GO:0006096; P:GO:0006144; P:GO:0015976; F:GO:0000287; F:GO:0004743; F:GO:0016301; F:GO:0030955	P:gluconeogenesis; P:glycolytic process; P:purine nucleobase metabolic process; P:carbon utilization; F:magnesium ion binding; F:pyruvate kinase activity; F:kinase activity; F:potassium ion binding	EC:2.7.1.40	Pyruvate kinase	gi|1227897245|ref|XP_021899282.1|	XM_006378822.1	P22200.1	K00873
PB_8046_1	pyruvate kinase isozyme chloroplastic	P:GO:0006094; P:GO:0006096; P:GO:0006144; P:GO:0015976; F:GO:0000287; F:GO:0004743; F:GO:0016301; F:GO:0030955; C:GO:0009570	P:gluconeogenesis; P:glycolytic process; P:purine nucleobase metabolic process; P:carbon utilization; F:magnesium ion binding; F:pyruvate kinase activity; F:kinase activity; F:potassium ion binding; C:chloroplast stroma	EC:2.7.1.40	Pyruvate kinase	gi|743848399|ref|XP_011028223.1|	KU130360.1	Q40546.1	K00873
PB_8092_1	pyruvate kinase cytosolic	P:GO:0006094; P:GO:0006096; P:GO:0006144; P:GO:0015976; F:GO:0000287; F:GO:0004743; F:GO:0016301; F:GO:0030955	P:gluconeogenesis; P:glycolytic process; P:purine nucleobase metabolic process; P:carbon utilization; F:magnesium ion binding; F:pyruvate kinase activity; F:kinase activity; F:potassium ion binding	EC:2.7.1.40	Pyruvate kinase	gi|1137214374|gb|OMO82008.1|	XM_021433387.1	Q2RAK2.1	K00873
CL1330Contig1	uridine-cytidine kinase c	P:GO:0009814; P:GO:0016310; F:GO:0005524; F:GO:0016301; F:GO:0016462; C:GO:0016021	P:defense response, incompatible interaction; P:phosphorylation; F:ATP binding; F:kinase activity; F:pyrophosphatase activity; C:integral component of membrane			gi|1130838180|dbj|GAV80215.1|	XM_018982107.1	Q54R62.1	K00876
CL1330Contig2	uridine-cytidine kinase c	P:GO:0009814; P:GO:0016310; F:GO:0005524; F:GO:0016301; F:GO:0016462; C:GO:0016021	P:defense response, incompatible interaction; P:phosphorylation; F:ATP binding; F:kinase activity; F:pyrophosphatase activity; C:integral component of membrane			gi|1130838180|dbj|GAV80215.1|	XM_002270584.3	Q54R62.1	K00876
IFL_TRINITY_DN3441_c0_g1_i17	uridine kinase-like protein 3	P:GO:0006206; P:GO:0016310; P:GO:0044206; P:GO:0044211; F:GO:0004849; F:GO:0005524; C:GO:0005829	P:pyrimidine nucleobase metabolic process; P:phosphorylation; P:UMP salvage; P:CTP salvage; F:uridine kinase activity; F:ATP binding; C:cytosol	EC:2.7.1.48	Uridine kinase	gi|225463508|ref|XP_002263911.1|	XM_018124723.1	O65583.2	K00876
IFL_TRINITY_DN3441_c0_g1_i19	uridine kinase-like protein 3	P:GO:0006000; P:GO:0006013; P:GO:0006020; P:GO:0006094; P:GO:0006096; P:GO:0006098; P:GO:0006206; P:GO:0015976; P:GO:0044206; P:GO:0044211; F:GO:0004332; F:GO:0004849; F:GO:0005524; F:GO:0016757; C:GO:0005829	P:fructose metabolic process; P:mannose metabolic process; P:inositol metabolic process; P:gluconeogenesis; P:glycolytic process; P:pentose-phosphate shunt; P:pyrimidine nucleobase metabolic process; P:carbon utilization; P:UMP salvage; P:CTP salvage; F:fructose-bisphosphate aldolase activity; F:uridine kinase activity; F:ATP binding; F:transferase activity, transferring glycosyl groups; C:cytosol	EC:2.7.1.48; EC:4.1.2.13	Uridine kinase; Fructose-bisphosphate aldolase	gi|225463508|ref|XP_002263911.1|	XM_018124723.1	O65583.2	K00876
IFL_TRINITY_DN3441_c0_g1_i6	uridine kinase-like protein 3	P:GO:0006206; P:GO:0016310; P:GO:0044206; P:GO:0044211; F:GO:0004849; F:GO:0005524; F:GO:0016757; C:GO:0005829	P:pyrimidine nucleobase metabolic process; P:phosphorylation; P:UMP salvage; P:CTP salvage; F:uridine kinase activity; F:ATP binding; F:transferase activity, transferring glycosyl groups; C:cytosol	EC:2.7.1.48	Uridine kinase	gi|225463508|ref|XP_002263911.1|	XM_021962334.1	O65583.2	K00876
ISE_TRINITY_DN9843_c0_g1_i3	uridine-cytidine kinase c	P:GO:0009814; P:GO:0016310; F:GO:0005524; F:GO:0016301; F:GO:0016462; C:GO:0016021	P:defense response, incompatible interaction; P:phosphorylation; F:ATP binding; F:kinase activity; F:pyrophosphatase activity; C:integral component of membrane			gi|1130838180|dbj|GAV80215.1|	XM_021791908.1	Q54R62.1	K00876
PB_7597_1	uridine-cytidine kinase c isoform x1	P:GO:0006206; P:GO:0006222; P:GO:0009737; P:GO:0016310; F:GO:0004849; F:GO:0005524; C:GO:0005829; C:GO:0016021	P:pyrimidine nucleobase metabolic process; P:UMP biosynthetic process; P:response to abscisic acid; P:phosphorylation; F:uridine kinase activity; F:ATP binding; C:cytosol; C:integral component of membrane	EC:2.7.1.48	Uridine kinase	gi|661898544|emb|CDO98511.1|	XM_021815210.1	Q54R62.1	K00876
PB_8714_1	uridine kinase-like protein chloroplastic	P:GO:0006206; P:GO:0016310; P:GO:0044206; P:GO:0044211; F:GO:0004849; F:GO:0005524; F:GO:0016757; C:GO:0005829; C:GO:0009507	P:pyrimidine nucleobase metabolic process; P:phosphorylation; P:UMP salvage; P:CTP salvage; F:uridine kinase activity; F:ATP binding; F:transferase activity, transferring glycosyl groups; C:cytosol; C:chloroplast	EC:2.7.1.48	Uridine kinase	gi|747101465|ref|XP_011098866.1|	XM_003633739.3	Q9FKS0.1	K00876
PB_10392_1	hydroxyethylthiazole kinase	P:GO:0009228; P:GO:0016310; F:GO:0004417	P:thiamine biosynthetic process; P:phosphorylation; F:hydroxyethylthiazole kinase activity	EC:2.7.1.50	Hydroxyethylthiazole kinase	gi|1098765593|ref|XP_018845954.1|		Q9LIQ4.1	K00878
PB_2604_1	phosphatidylinositol 4-kinase alpha 1	P:GO:0006468; P:GO:0046854; P:GO:0048015; F:GO:0004430; F:GO:0005546; F:GO:0051015; F:GO:0070273; F:GO:0070300; C:GO:0005886; C:GO:0009506; C:GO:0048471	P:protein phosphorylation; P:phosphatidylinositol phosphorylation; P:phosphatidylinositol-mediated signaling; F:1-phosphatidylinositol 4-kinase activity; F:phosphatidylinositol-4,5-bisphosphate binding; F:actin filament binding; F:phosphatidylinositol-4-phosphate binding; F:phosphatidic acid binding; C:plasma membrane; C:plasmodesma; C:perinuclear region of cytoplasm	EC:2.7.1.67	1-phosphatidylinositol 4-kinase	gi|1220035420|ref|XP_021829700.1|	XM_021816422.1	Q9SXA1.2	K00888
PB_3479_1	phosphatidylinositol 4-kinase alpha 1	P:GO:0006468; P:GO:0046854; P:GO:0048015; F:GO:0004430; F:GO:0005546; F:GO:0051015; F:GO:0070273; F:GO:0070300; C:GO:0005886; C:GO:0009506; C:GO:0048471	P:protein phosphorylation; P:phosphatidylinositol phosphorylation; P:phosphatidylinositol-mediated signaling; F:1-phosphatidylinositol 4-kinase activity; F:phosphatidylinositol-4,5-bisphosphate binding; F:actin filament binding; F:phosphatidylinositol-4-phosphate binding; F:phosphatidic acid binding; C:plasma membrane; C:plasmodesma; C:perinuclear region of cytoplasm	EC:2.7.1.67	1-phosphatidylinositol 4-kinase	gi|1220035420|ref|XP_021829700.1|	XM_021816422.1	Q9SXA1.2	K00888
CL1Contig13564						gi|1098777729|ref|XP_018849428.1|	KF541337.1	Q9SFB8.1	K00889
ISE_TRINITY_DN3166_c0_g1_i16						gi|1098777729|ref|XP_018849428.1|	KF541337.1	Q9SFB8.1	K00889
ISE_TRINITY_DN3166_c0_g1_i21						gi|1098777729|ref|XP_018849428.1|	XM_022003884.1	Q9M1K2.1	K00889
PB_2035_1	phosphatidylinositol 4-phosphate 5-kinase 8	P:GO:0046854; F:GO:0005524; F:GO:0016308	P:phosphatidylinositol phosphorylation; F:ATP binding; F:1-phosphatidylinositol-4-phosphate 5-kinase activity	EC:2.7.1.68	1-phosphatidylinositol-4-phosphate 5-kinase	gi|1109291220|ref|XP_019170206.1|	XM_017371892.1	Q8RY89.1	K00889
PB_2524_1	phosphatidylinositol 4-phosphate 5-kinase 2-like	P:GO:0046854; F:GO:0005524; F:GO:0016308	P:phosphatidylinositol phosphorylation; F:ATP binding; F:1-phosphatidylinositol-4-phosphate 5-kinase activity	EC:2.7.1.68	1-phosphatidylinositol-4-phosphate 5-kinase	gi|1322403062|gb|PLY88086.1|	XM_011099353.2	Q56YP2.1	K00889
PB_2525_1	phosphatidylinositol 4-phosphate 5-kinase 2-like	P:GO:0046854; F:GO:0005524; F:GO:0016308	P:phosphatidylinositol phosphorylation; F:ATP binding; F:1-phosphatidylinositol-4-phosphate 5-kinase activity	EC:2.7.1.68	1-phosphatidylinositol-4-phosphate 5-kinase	gi|1322403062|gb|PLY88086.1|	XM_011099353.2	Q56YP2.1	K00889
PB_3226_7	phosphatidylinositol 4-phosphate 5-kinase 9-like	P:GO:0005975; P:GO:0006520; P:GO:0046854; F:GO:0005524; F:GO:0016308; C:GO:0005634; C:GO:0005829; C:GO:0016020	P:carbohydrate metabolic process; P:cellular amino acid metabolic process; P:phosphatidylinositol phosphorylation; F:ATP binding; F:1-phosphatidylinositol-4-phosphate 5-kinase activity; C:nucleus; C:cytosol; C:membrane	EC:2.7.1.68	1-phosphatidylinositol-4-phosphate 5-kinase	gi|1269911279|ref|XP_022767257.1|	XM_018984737.1	Q8L850.2	K00889
PB_4120_1	phosphatidylinositol 4-phosphate 5-kinase 1-like	P:GO:0016310; P:GO:0046488; F:GO:0016301	P:phosphorylation; P:phosphatidylinositol metabolic process; F:kinase activity			gi|1227929659|ref|XP_021900631.1|	XM_010065037.2	Q56YP2.1	K00889
PB_7185_1	phosphatidylinositol 4-phosphate 5-kinase 2-like	P:GO:0046854; F:GO:0005524; F:GO:0016308	P:phosphatidylinositol phosphorylation; F:ATP binding; F:1-phosphatidylinositol-4-phosphate 5-kinase activity	EC:2.7.1.68	1-phosphatidylinositol-4-phosphate 5-kinase	gi|1322403062|gb|PLY88086.1|	XM_021825752.1	Q56YP2.1	K00889
PB_7449_1						gi|1021586079|ref|XP_016182362.1|		Q00497.1	K00891
CL1477Contig1	probable ethanolamine kinase	P:GO:0016310; F:GO:0016301	P:phosphorylation; F:kinase activity			gi|225445456|ref|XP_002285099.1|	XM_006475758.2	O81024.1	K00894
CL1477Contig2	probable ethanolamine kinase	P:GO:0016310; P:GO:0046486; F:GO:0004305	P:phosphorylation; P:glycerolipid metabolic process; F:ethanolamine kinase activity	EC:2.7.1.82	Ethanolamine kinase	gi|976915337|gb|KVI01299.1|	XM_006475758.2	O81024.1	K00894
CL1477Contig3						gi|225445456|ref|XP_002285099.1|	XM_006475758.2	O81024.1	K00894
CL1477Contig4	probable ethanolamine kinase	P:GO:0016310; P:GO:0046486; F:GO:0004305	P:phosphorylation; P:glycerolipid metabolic process; F:ethanolamine kinase activity	EC:2.7.1.82	Ethanolamine kinase	gi|976915337|gb|KVI01299.1|	XM_006475758.2	O81024.1	K00894
CL1477Contig5						gi|225445456|ref|XP_002285099.1|	XM_006450899.1	O81024.1	K00894
CL1477Contig6	probable ethanolamine kinase	P:GO:0016310; F:GO:0016301	P:phosphorylation; F:kinase activity			gi|225445456|ref|XP_002285099.1|	XM_006475758.2	O81024.1	K00894
CL36423Contig1	probable ethanolamine kinase	P:GO:0016310; F:GO:0016301	P:phosphorylation; F:kinase activity			gi|1111042077|ref|XP_019227996.1|	XM_009612738.2	O81024.1	K00894
CL47418Contig1	probable ethanolamine kinase	P:GO:0016310; F:GO:0016301	P:phosphorylation; F:kinase activity			gi|1111042077|ref|XP_019227996.1|	XM_009612738.2	O81024.1	K00894
IFL_TRINITY_DN3451_c0_g1_i3	probable ethanolamine kinase	P:GO:0016310; F:GO:0016301	P:phosphorylation; F:kinase activity			gi|1050562267|ref|XP_017606711.1|	XM_006450899.1	O81024.1	K00894
IFL_TRINITY_DN3451_c0_g1_i9						gi|1050562267|ref|XP_017606711.1|	XM_006475758.2	O81024.1	K00894
PB_3299_2	pyrophosphate--fructose 6-phosphate 1-phosphotransferase subunit alpha	P:GO:0006000; P:GO:0006012; P:GO:0006013; P:GO:0006094; P:GO:0006098; P:GO:0046835; P:GO:0061615; F:GO:0003872; F:GO:0005524; F:GO:0047334; C:GO:0005945	P:fructose metabolic process; P:galactose metabolic process; P:mannose metabolic process; P:gluconeogenesis; P:pentose-phosphate shunt; P:carbohydrate phosphorylation; P:glycolytic process through fructose-6-phosphate; F:6-phosphofructokinase activity; F:ATP binding; F:diphosphate-fructose-6-phosphate 1-phosphotransferase activity; C:6-phosphofructokinase complex	EC:2.7.1.90; EC:2.7.1.11	Diphosphate--fructose-6-phosphate 1-phosphotransferase; 6-phosphofructokinase	gi|1271180142|gb|PHU01351.1|	XM_012218162.2	Q41140.1	K00895
PB_3300_1	pyrophosphate--fructose 6-phosphate 1-phosphotransferase subunit alpha	P:GO:0006000; P:GO:0006012; P:GO:0006013; P:GO:0006094; P:GO:0006098; P:GO:0046835; P:GO:0061615; F:GO:0003872; F:GO:0005524; F:GO:0047334; C:GO:0005945	P:fructose metabolic process; P:galactose metabolic process; P:mannose metabolic process; P:gluconeogenesis; P:pentose-phosphate shunt; P:carbohydrate phosphorylation; P:glycolytic process through fructose-6-phosphate; F:6-phosphofructokinase activity; F:ATP binding; F:diphosphate-fructose-6-phosphate 1-phosphotransferase activity; C:6-phosphofructokinase complex	EC:2.7.1.90; EC:2.7.1.11	Diphosphate--fructose-6-phosphate 1-phosphotransferase; 6-phosphofructokinase	gi|1271180142|gb|PHU01351.1|	XM_021790717.1	Q41140.1	K00895
PB_7824_1	pyrophosphate--fructose 6-phosphate 1-phosphotransferase subunit alpha	P:GO:0006000; P:GO:0006012; P:GO:0006013; P:GO:0006094; P:GO:0006098; P:GO:0046835; P:GO:0061615; F:GO:0003872; F:GO:0005524; F:GO:0046872; F:GO:0047334; C:GO:0005945	P:fructose metabolic process; P:galactose metabolic process; P:mannose metabolic process; P:gluconeogenesis; P:pentose-phosphate shunt; P:carbohydrate phosphorylation; P:glycolytic process through fructose-6-phosphate; F:6-phosphofructokinase activity; F:ATP binding; F:metal ion binding; F:diphosphate-fructose-6-phosphate 1-phosphotransferase activity; C:6-phosphofructokinase complex	EC:2.7.1.90; EC:2.7.1.11	Diphosphate--fructose-6-phosphate 1-phosphotransferase; 6-phosphofructokinase	gi|970068593|ref|XP_015061429.1|	XM_002276233.3	Q41140.1	K00895
PB_8042_1	pyrophosphate--fructose 6-phosphate 1-phosphotransferase subunit beta	P:GO:0006000; P:GO:0006002; P:GO:0006012; P:GO:0006013; P:GO:0006094; P:GO:0006098; P:GO:0009735; P:GO:0009793; P:GO:0015979; P:GO:0046835; P:GO:0061615; F:GO:0003872; F:GO:0005524; F:GO:0046872; F:GO:0047334; C:GO:0005618; C:GO:0005945; C:GO:0016020	P:fructose metabolic process; P:fructose 6-phosphate metabolic process; P:galactose metabolic process; P:mannose metabolic process; P:gluconeogenesis; P:pentose-phosphate shunt; P:response to cytokinin; P:embryo development ending in seed dormancy; P:photosynthesis; P:carbohydrate phosphorylation; P:glycolytic process through fructose-6-phosphate; F:6-phosphofructokinase activity; F:ATP binding; …	EC:2.7.1.90; EC:2.7.1.11	Diphosphate--fructose-6-phosphate 1-phosphotransferase; 6-phosphofructokinase	gi|1109294166|ref|XP_019171702.1|	XM_022039277.1	P21343.3	K00895
PB_9463_1	pyruvate dehydrogenase (acetyl-transferring) mitochondrial	P:GO:0007165; P:GO:0046777; F:GO:0005524; F:GO:0009927; F:GO:0042803	P:signal transduction; P:protein autophosphorylation; F:ATP binding; F:histidine phosphotransfer kinase activity; F:protein homodimerization activity			gi|802706802|ref|XP_012084195.1|	XM_010272676.2	Q9SBJ1.1	K00898
CL1728Contig1						gi|508706478|gb|EOX98374.1|		Q9C6D2.1	K00899
CL1728Contig2						gi|1024042606|gb|KZV45981.1|		Q9C6D2.1	K00899
CL1728Contig4						gi|508706478|gb|EOX98374.1|		Q9C6D2.1	K00899
IFL_TRINITY_DN9560_c0_g1_i13						gi|593634627|ref|XP_007143063.1|		Q7XR61.1	K00899
IFL_TRINITY_DN9560_c0_g1_i17						gi|1098841582|ref|XP_018827509.1|		Q7XR60.1	K00899
PB_9041_1	methylthioribose kinase	P:GO:0009086; P:GO:0016310; F:GO:0042802; F:GO:0046522; C:GO:0005829	P:methionine biosynthetic process; P:phosphorylation; F:identical protein binding; F:S-methyl-5-thioribose kinase activity; C:cytosol	EC:2.7.1.100	S-methyl-5-thioribose kinase	gi|1276260275|gb|PIN17324.1|	XM_010272998.2	Q9C6D2.1	K00899
CL12928Contig1	diacylglycerol kinase 7-like	P:GO:0007205; P:GO:0009395; P:GO:0016310; P:GO:0046486; F:GO:0004143; F:GO:0005524	P:protein kinase C-activating G protein-coupled receptor signaling pathway; P:phospholipid catabolic process; P:phosphorylation; P:glycerolipid metabolic process; F:diacylglycerol kinase activity; F:ATP binding	EC:2.7.1.107	Diacylglycerol kinase (ATP)	gi|970035734|ref|XP_015079203.1|	XM_015227325.1	F4JQ95.1	K00901
CL14150Contig1	diacylglycerol kinase 4-like	P:GO:0007205; P:GO:0009395; P:GO:0016310; P:GO:0046486; F:GO:0004143; F:GO:0005524	P:protein kinase C-activating G protein-coupled receptor signaling pathway; P:phospholipid catabolic process; P:phosphorylation; P:glycerolipid metabolic process; F:diacylglycerol kinase activity; F:ATP binding	EC:2.7.1.107	Diacylglycerol kinase (ATP)	gi|567922898|ref|XP_006453455.1|	XM_023141640.1	F4JQ95.1	K00901
IFL_TRINITY_DN9823_c0_g1_i5	diacylglycerol kinase 4-like	P:GO:0007205; P:GO:0009395; P:GO:0016310; P:GO:0046486; F:GO:0004143; F:GO:0005524	P:protein kinase C-activating G protein-coupled receptor signaling pathway; P:phospholipid catabolic process; P:phosphorylation; P:glycerolipid metabolic process; F:diacylglycerol kinase activity; F:ATP binding	EC:2.7.1.107	Diacylglycerol kinase (ATP)	gi|1322377402|gb|PLY75416.1|	XM_015227325.1	Q1PDI2.1	K00901
PB_2902_1	diacylglycerol kinase 1	P:GO:0007205; P:GO:0009395; P:GO:0016310; P:GO:0035556; P:GO:0046486; F:GO:0004143; F:GO:0005524; C:GO:0005622; C:GO:0016021	P:protein kinase C-activating G protein-coupled receptor signaling pathway; P:phospholipid catabolic process; P:phosphorylation; P:intracellular signal transduction; P:glycerolipid metabolic process; F:diacylglycerol kinase activity; F:ATP binding; C:intracellular; C:integral component of membrane	EC:2.7.1.107	Diacylglycerol kinase (ATP)	gi|1276261677|gb|PIN18489.1|	XM_023144880.1	Q39017.2	K00901
PB_2903_1	diacylglycerol kinase 1	P:GO:0007205; P:GO:0009395; P:GO:0016310; P:GO:0035556; P:GO:0046486; F:GO:0004143; F:GO:0005524; C:GO:0005622; C:GO:0016021	P:protein kinase C-activating G protein-coupled receptor signaling pathway; P:phospholipid catabolic process; P:phosphorylation; P:intracellular signal transduction; P:glycerolipid metabolic process; F:diacylglycerol kinase activity; F:ATP binding; C:intracellular; C:integral component of membrane	EC:2.7.1.107	Diacylglycerol kinase (ATP)	gi|1276261677|gb|PIN18489.1|	XM_023144880.1	Q39017.2	K00901
PB_4385_1	diacylglycerol kinase 2	P:GO:0007205; P:GO:0009395; P:GO:0016310; P:GO:0035556; P:GO:0046486; P:GO:0048364; P:GO:0048366; F:GO:0004143; F:GO:0005524; C:GO:0005622; C:GO:0016021	P:protein kinase C-activating G protein-coupled receptor signaling pathway; P:phospholipid catabolic process; P:phosphorylation; P:intracellular signal transduction; P:glycerolipid metabolic process; P:root development; P:leaf development; F:diacylglycerol kinase activity; F:ATP binding; C:intracellular; C:integral component of membrane	EC:2.7.1.107	Diacylglycerol kinase (ATP)	gi|225438325|ref|XP_002272045.1|	XM_011472729.1	Q9FFN7.1	K00901
PB_8282_1	diacylglycerol kinase 5	P:GO:0007205; P:GO:0009395; P:GO:0016310; P:GO:0046486; F:GO:0004143; F:GO:0005524	P:protein kinase C-activating G protein-coupled receptor signaling pathway; P:phospholipid catabolic process; P:phosphorylation; P:glycerolipid metabolic process; F:diacylglycerol kinase activity; F:ATP binding	EC:2.7.1.107	Diacylglycerol kinase (ATP)	gi|747104222|ref|XP_011100335.1|	XM_003633280.3	Q9C5E5.1	K00901
PB_8312_1	diacylglycerol kinase 7-like	P:GO:0007205; P:GO:0009395; P:GO:0016310; P:GO:0046486; F:GO:0004143; F:GO:0005524	P:protein kinase C-activating G protein-coupled receptor signaling pathway; P:phospholipid catabolic process; P:phosphorylation; P:glycerolipid metabolic process; F:diacylglycerol kinase activity; F:ATP binding	EC:2.7.1.107	Diacylglycerol kinase (ATP)	gi|460389842|ref|XP_004240557.1|	XM_006474067.1	F4JQ95.1	K00901
PB_9272_1	diacylglycerol kinase 7-like	P:GO:0007205; P:GO:0009395; P:GO:0016310; P:GO:0046486; F:GO:0004143; F:GO:0005524	P:protein kinase C-activating G protein-coupled receptor signaling pathway; P:phospholipid catabolic process; P:phosphorylation; P:glycerolipid metabolic process; F:diacylglycerol kinase activity; F:ATP binding	EC:2.7.1.107	Diacylglycerol kinase (ATP)	gi|567922898|ref|XP_006453455.1|	XM_006474067.1	F4JQ95.1	K00901
PB_7292_1	dolichol kinase evan	P:GO:0016310; F:GO:0016301; C:GO:0016021	P:phosphorylation; F:kinase activity; C:integral component of membrane			gi|1269961413|ref|XP_022730867.1|	XM_017787272.1	F4J4C8.1	K00902
CL7707Contig1	probable tetraacyldisaccharide 4 - mitochondrial isoform x1	P:GO:0009103; P:GO:0015940; P:GO:0016310; P:GO:2001289; F:GO:0009029; C:GO:0005739; C:GO:0016020	P:lipopolysaccharide biosynthetic process; P:pantothenate biosynthetic process; P:phosphorylation; P:lipid X metabolic process; F:tetraacyldisaccharide 4'-kinase activity; C:mitochondrion; C:membrane	EC:2.7.1.130	Tetraacyldisaccharide 4'-kinase	gi|1026010371|ref|XP_016556892.1|	XM_019578215.1	Q8LEA0.1	K00912
ISE_TRINITY_DN12917_c0_g1_i7	probable tetraacyldisaccharide 4 - mitochondrial isoform x1	P:GO:0009103; P:GO:0015940; P:GO:0016310; P:GO:2001289; F:GO:0009029; C:GO:0005739; C:GO:0016020	P:lipopolysaccharide biosynthetic process; P:pantothenate biosynthetic process; P:phosphorylation; P:lipid X metabolic process; F:tetraacyldisaccharide 4'-kinase activity; C:mitochondrion; C:membrane	EC:2.7.1.130	Tetraacyldisaccharide 4'-kinase	gi|1026010371|ref|XP_016556892.1|	XM_019578215.1	Q8LEA0.1	K00912
PB_8640_1	inositol-tetrakisphosphate 1-kinase 3 isoform x1	P:GO:0016310; P:GO:0032957; F:GO:0000287; F:GO:0005524; F:GO:0047325; F:GO:0052725; F:GO:0052726; C:GO:0005634; C:GO:0005737	P:phosphorylation; P:inositol trisphosphate metabolic process; F:magnesium ion binding; F:ATP binding; F:inositol tetrakisphosphate 1-kinase activity; F:inositol-1,3,4-trisphosphate 6-kinase activity; F:inositol-1,3,4-trisphosphate 5-kinase activity; C:nucleus; C:cytoplasm	EC:2.7.1.134	Inositol-tetrakisphosphate 1-kinase	gi|225458958|ref|XP_002285550.1|	XM_011102676.2	Q9SUG3.2	K00913
PB_9576_1	inositol-tetrakisphosphate 1-kinase 1-like	P:GO:0016310; P:GO:0032957; F:GO:0000287; F:GO:0005524; F:GO:0047325; F:GO:0052725; F:GO:0052726; C:GO:0005622	P:phosphorylation; P:inositol trisphosphate metabolic process; F:magnesium ion binding; F:ATP binding; F:inositol tetrakisphosphate 1-kinase activity; F:inositol-1,3,4-trisphosphate 6-kinase activity; F:inositol-1,3,4-trisphosphate 5-kinase activity; C:intracellular	EC:2.7.1.134	Inositol-tetrakisphosphate 1-kinase	gi|1111068105|ref|XP_019240408.1|		Q84Y01.1	K00913
PB_656_1	phosphatidylinositol 3- root isoform	P:GO:0006897; P:GO:0009651; P:GO:0046854; P:GO:0048015; P:GO:0055046; P:GO:0072593; F:GO:0016301; C:GO:0005622	P:endocytosis; P:response to salt stress; P:phosphatidylinositol phosphorylation; P:phosphatidylinositol-mediated signaling; P:microgametogenesis; P:reactive oxygen species metabolic process; F:kinase activity; C:intracellular			gi|661882968|emb|CDP13176.1|	XM_010653186.2	P42347.1	K00914
CL49971Contig1	inositol polyphosphate multikinase alpha-like	P:GO:0016310; F:GO:0008440	P:phosphorylation; F:inositol-1,4,5-trisphosphate 3-kinase activity	EC:2.7.1.127	Inositol-trisphosphate 3-kinase	gi|1216299515|ref|XP_021634908.1|		Q9FLT2.1	K00915
PB_9534_1	4-diphosphocytidyl-2-c-methyl-d-erythritol chloroplastic chromoplastic	P:GO:0006694; P:GO:0016114; P:GO:0016310; P:GO:0019288; F:GO:0005524; F:GO:0050515; C:GO:0009507; C:GO:0009509	P:steroid biosynthetic process; P:terpenoid biosynthetic process; P:phosphorylation; P:isopentenyl diphosphate biosynthetic process, methylerythritol 4-phosphate pathway; F:ATP binding; F:4-(cytidine 5'-diphospho)-2-C-methyl-D-erythritol kinase activity; C:chloroplast; C:chromoplast	EC:2.7.1.148	4-(cytidine 5'-diphospho)-2-C-methyl-D-erythritol kinase	gi|698495225|ref|XP_009793740.1|	XM_010095512.1	P93841.1	K00919
CL32719Contig1	1-phosphatidylinositol-3-phosphate 5-kinase fab1a-like	P:GO:0007033; P:GO:0010256; P:GO:0046854; F:GO:0000285; F:GO:0005524; F:GO:0046872; C:GO:0005768	P:vacuole organization; P:endomembrane system organization; P:phosphatidylinositol phosphorylation; F:1-phosphatidylinositol-3-phosphate 5-kinase activity; F:ATP binding; F:metal ion binding; C:endosome	EC:2.7.1.150	1-phosphatidylinositol-3-phosphate 5-kinase	gi|976905272|gb|KVH92914.1|	XM_008393647.2	Q9LUM0.1	K00921
PB_11525_1	1-phosphatidylinositol-3-phosphate 5-kinase fab1d	P:GO:0006796	P:phosphate-containing compound metabolic process			gi|747046057|ref|XP_011097420.1|	XM_010557411.2	Q9XID0.1	K00921
PB_3854_1	1-phosphatidylinositol-3-phosphate 5-kinase fab1c	P:GO:0016310; P:GO:0046488; F:GO:0016307; F:GO:0043167	P:phosphorylation; P:phosphatidylinositol metabolic process; F:phosphatidylinositol phosphate kinase activity; F:ion binding			gi|1220075511|ref|XP_021824309.1|	XM_003631130.3	Q9SSJ8.1	K00921
PB_4606_1						gi|848913530|ref|XP_012854831.1|	XM_010666734.2	Q9XID0.1	K00921
PB_6474_2	1-phosphatidylinositol-3-phosphate 5-kinase fab1b	P:GO:0016043; P:GO:0016310; P:GO:0046488; F:GO:0016307; F:GO:0043167; C:GO:0043227; C:GO:0043229; C:GO:0044444	P:cellular component organization; P:phosphorylation; P:phosphatidylinositol metabolic process; F:phosphatidylinositol phosphate kinase activity; F:ion binding; C:membrane-bounded organelle; C:intracellular organelle; C:obsolete cytoplasmic part			gi|1098750146|ref|XP_018839264.1|	XM_021772860.1	Q9LUM0.1	K00921
PB_7296_1	1-phosphatidylinositol-3-phosphate 5-kinase fab1c	P:GO:0006796; P:GO:0009987; F:GO:0016301	P:phosphate-containing compound metabolic process; P:cellular process; F:kinase activity			gi|731369709|ref|XP_003631178.2|	XM_021737600.1	Q9SSJ8.1	K00921
CL1322Contig2	probable receptor-like protein kinase at5g47070	P:GO:0006468; P:GO:0009069; F:GO:0004674; F:GO:0005524	P:protein phosphorylation; P:serine family amino acid metabolic process; F:protein serine/threonine kinase activity; F:ATP binding	EC:2.7.11.0		gi|568846437|ref|XP_006477061.1|		Q9LTC0.1	K00924
CL18423Contig1	aspartic proteinase-like protein 2	P:GO:0006508; P:GO:0030163; F:GO:0004190; C:GO:0016021	P:proteolysis; P:protein catabolic process; F:aspartic-type endopeptidase activity; C:integral component of membrane	EC:3.4.23.0		gi|1279809901|ref|XP_022958429.1|	XM_018978212.1	Q9S9K4.2	K00924
CL37113Contig1	aspartic proteinase-like protein 2	P:GO:0006508; P:GO:0030163; F:GO:0004190; C:GO:0016020	P:proteolysis; P:protein catabolic process; F:aspartic-type endopeptidase activity; C:membrane	EC:3.4.23.0		gi|747093321|ref|XP_011094460.1|	XM_007203811.2	Q9S9K4.2	K00924
ISE_TRINITY_DN5122_c0_g1_i5	probable receptor-like protein kinase at5g47070	P:GO:0006468; P:GO:0009069; F:GO:0004674; F:GO:0005524	P:protein phosphorylation; P:serine family amino acid metabolic process; F:protein serine/threonine kinase activity; F:ATP binding	EC:2.7.11.0		gi|571536651|ref|XP_006600867.1|		Q9LTC0.1	K00924
PB_11729_1	receptor-like kinase tmk3	P:GO:0016310; F:GO:0000166; F:GO:0004672; C:GO:0016020	P:phosphorylation; F:nucleotide binding; F:protein kinase activity; C:membrane			gi|1276245668|gb|PIN05687.1|	XM_016815896.1	P43298.1	K00924
PB_11767_1	receptor-like protein kinase 5	F:GO:0016301	F:kinase activity			gi|1027111707|ref|XP_008242546.2|		P47735.1	K00924
PB_1527_1	receptor protein kinase clavata1	P:GO:0006468; P:GO:0009934; P:GO:0055114; F:GO:0004672; F:GO:0005524; F:GO:0016491; F:GO:0033612; F:GO:0043621; C:GO:0000325; C:GO:0009506; C:GO:0016021	P:protein phosphorylation; P:regulation of meristem structural organization; P:oxidation-reduction process; F:protein kinase activity; F:ATP binding; F:oxidoreductase activity; F:receptor serine/threonine kinase binding; F:protein self-association; C:plant-type vacuole; C:plasmodesma; C:integral component of membrane			gi|225457925|ref|XP_002279563.1|	XM_012218382.2	Q9SYQ8.3	K00924
PB_3408_1	cdpk-related kinase 4-like	P:GO:0006468; P:GO:0009069; F:GO:0004683; F:GO:0005524	P:protein phosphorylation; P:serine family amino acid metabolic process; F:calmodulin-dependent protein kinase activity; F:ATP binding	EC:2.7.11.17	Calcium/calmodulin-dependent protein kinase	gi|1000974206|ref|XP_015572632.1|	XM_010253452.2	Q9FIM9.1	K00924
PB_4049_1	cdpk-related kinase 5-like	P:GO:0009069; P:GO:0009738; P:GO:0018105; P:GO:0035556; P:GO:0046777; F:GO:0004683; F:GO:0005509; F:GO:0005516; F:GO:0005524; F:GO:0009931; C:GO:0005634; C:GO:0005737; C:GO:0005886	P:serine family amino acid metabolic process; P:abscisic acid-activated signaling pathway; P:peptidyl-serine phosphorylation; P:intracellular signal transduction; P:protein autophosphorylation; F:calmodulin-dependent protein kinase activity; F:calcium ion binding; F:calmodulin binding; F:ATP binding; F:calcium-dependent protein serine/threonine kinase activity; C:nucleus; C:cytoplasm; C:plasma me…	EC:2.7.11.17	Calcium/calmodulin-dependent protein kinase	gi|1109241753|ref|XP_019195565.1|	XM_018954752.1	P53681.1	K00924
PB_557_1	receptor protein kinase tmk1	P:GO:0007178; P:GO:0009069; P:GO:0018108; F:GO:0004675; F:GO:0004715; F:GO:0005524; C:GO:0005886; C:GO:0016021	P:transmembrane receptor protein serine/threonine kinase signaling pathway; P:serine family amino acid metabolic process; P:peptidyl-tyrosine phosphorylation; F:transmembrane receptor protein serine/threonine kinase activity; F:non-membrane spanning protein tyrosine kinase activity; F:ATP binding; C:plasma membrane; C:integral component of membrane	EC:2.7.10.2	Non-specific protein-tyrosine kinase	gi|731386562|ref|XP_010648936.1|	XM_022004422.1	P43298.1	K00924
PB_5623_1	gsk3 shaggy-like protein kinase 1	P:GO:0009069; P:GO:0009742; P:GO:0032880; P:GO:0042538; P:GO:0046777; F:GO:0004674; F:GO:0005524; C:GO:0005829; C:GO:0005886; C:GO:0009507	P:serine family amino acid metabolic process; P:brassinosteroid mediated signaling pathway; P:regulation of protein localization; P:hyperosmotic salinity response; P:protein autophosphorylation; F:protein serine/threonine kinase activity; F:ATP binding; C:cytosol; C:plasma membrane; C:chloroplast	EC:2.7.11.0		gi|727604624|ref|XP_010475366.1|	XM_006468929.2	Q39012.1	K00924
PB_6961_1	receptor-like kinase tmk3	F:GO:0016301	F:kinase activity			gi|1279004995|ref|XP_022862874.1|		P43298.1	K00924
PB_7389_1	casein kinase i-like isoform x1	P:GO:0006897; P:GO:0008360; P:GO:0009069; P:GO:0016055; P:GO:0018105; F:GO:0004674; F:GO:0005524; C:GO:0005634; C:GO:0005737	P:endocytosis; P:regulation of cell shape; P:serine family amino acid metabolic process; P:Wnt signaling pathway; P:peptidyl-serine phosphorylation; F:protein serine/threonine kinase activity; F:ATP binding; C:nucleus; C:cytoplasm	EC:2.7.11.0		gi|359484562|ref|XP_002284044.2|	XM_021802661.1	Q8LPI7.1	K00924
PB_7711_1	cdpk-related kinase 1	P:GO:0009069; P:GO:0009738; P:GO:0018105; P:GO:0035556; P:GO:0046777; F:GO:0004683; F:GO:0005509; F:GO:0005516; F:GO:0005524; F:GO:0009931; C:GO:0005634; C:GO:0005737; C:GO:0005886	P:serine family amino acid metabolic process; P:abscisic acid-activated signaling pathway; P:peptidyl-serine phosphorylation; P:intracellular signal transduction; P:protein autophosphorylation; F:calmodulin-dependent protein kinase activity; F:calcium ion binding; F:calmodulin binding; F:ATP binding; F:calcium-dependent protein serine/threonine kinase activity; C:nucleus; C:cytoplasm; C:plasma me…	EC:2.7.11.17	Calcium/calmodulin-dependent protein kinase	gi|747064926|ref|XP_011079071.1|	XM_019331705.1	Q9LET1.1	K00924
PB_7893_1	shaggy-related protein kinase theta	P:GO:0006468; P:GO:0009069; F:GO:0004674; F:GO:0005524; F:GO:0050321	P:protein phosphorylation; P:serine family amino acid metabolic process; F:protein serine/threonine kinase activity; F:ATP binding; F:tau-protein kinase activity	EC:2.7.11.0; EC:2.7.11.26	; [Tau protein] kinase	gi|225453724|ref|XP_002272112.1|	XM_009792618.1	Q96287.3	K00924
PB_8065_1	shaggy-related protein kinase theta	P:GO:0006468; P:GO:0009069; F:GO:0004674; F:GO:0005524	P:protein phosphorylation; P:serine family amino acid metabolic process; F:protein serine/threonine kinase activity; F:ATP binding	EC:2.7.11.0		gi|1271040260|gb|PHT59184.1|	XM_016033185.1	Q96287.3	K00924
PB_8820_1	shaggy-related protein kinase alpha	P:GO:0006468; P:GO:0009069; F:GO:0004674; F:GO:0005524	P:protein phosphorylation; P:serine family amino acid metabolic process; F:protein serine/threonine kinase activity; F:ATP binding	EC:2.7.11.0		gi|1219092530|ref|XP_021772480.1|	XM_002280637.4	P43288.3	K00924
PB_9144_1	shaggy-related protein kinase alpha	P:GO:0006468; P:GO:0009069; F:GO:0004674; F:GO:0005524	P:protein phosphorylation; P:serine family amino acid metabolic process; F:protein serine/threonine kinase activity; F:ATP binding	EC:2.7.11.0		gi|743890287|ref|XP_011039006.1|	XM_012233453.2	P43288.3	K00924
PB_9222_1	probable serine threonine-protein kinase chloroplastic	P:GO:0006468; P:GO:0009069; F:GO:0004674; F:GO:0005524	P:protein phosphorylation; P:serine family amino acid metabolic process; F:protein serine/threonine kinase activity; F:ATP binding	EC:2.7.11.0		gi|1173775787|ref|XP_020554304.1|	XM_018987836.1	Q9SII6.2	K00924
CL2380Contig2	phosphoglycerate cytosolic-like isoform x1	P:GO:0006396; P:GO:0009451; P:GO:0016310; F:GO:0016301	P:RNA processing; P:RNA modification; P:phosphorylation; F:kinase activity			gi|566209477|ref|XP_002323474.2|		A9BDF8.1	K00927
CL2380Contig4	phosphoglycerate cytosolic-like isoform x1	P:GO:0006139; F:GO:0016740	P:nucleobase-containing compound metabolic process; F:transferase activity			gi|502180556|ref|XP_004516664.1|		A2BUH2.1	K00927
ID_TRINITY_DN3516_c0_g1_i5	phosphoglycerate cytosolic-like isoform x1	P:GO:0006139; F:GO:0016740	P:nucleobase-containing compound metabolic process; F:transferase activity			gi|645277897|ref|XP_008243986.1|		P29409.2	K00927
PB_1609_1	phosphoglycerate chloroplastic	P:GO:0006094; P:GO:0006096; P:GO:0015976; P:GO:0019253; F:GO:0004618; F:GO:0005524; C:GO:0009507	P:gluconeogenesis; P:glycolytic process; P:carbon utilization; P:reductive pentose-phosphate cycle; F:phosphoglycerate kinase activity; F:ATP binding; C:chloroplast	EC:2.7.2.3	Phosphoglycerate kinase	gi|747095671|ref|XP_011095719.1|	XM_002315030.2	Q42961.1	K00927
PB_4009_1	phosphoglycerate cytosolic	P:GO:0006094; P:GO:0006096; P:GO:0015976; F:GO:0004618; F:GO:0005524; C:GO:0005634; C:GO:0005774; C:GO:0005829; C:GO:0005886; C:GO:0009506; C:GO:0009570; C:GO:0048046	P:gluconeogenesis; P:glycolytic process; P:carbon utilization; F:phosphoglycerate kinase activity; F:ATP binding; C:nucleus; C:vacuolar membrane; C:cytosol; C:plasma membrane; C:plasmodesma; C:chloroplast stroma; C:apoplast	EC:2.7.2.3	Phosphoglycerate kinase	gi|29124969|gb|AAO63774.1|	KU942516.1	Q42962.1	K00927
PB_9152_1	phosphoglycerate cytosolic	P:GO:0006094; P:GO:0006096; P:GO:0015976; F:GO:0004618; F:GO:0005524	P:gluconeogenesis; P:glycolytic process; P:carbon utilization; F:phosphoglycerate kinase activity; F:ATP binding	EC:2.7.2.3	Phosphoglycerate kinase	gi|1201312376|gb|OVA12408.1|	XM_002315031.2	Q42962.1	K00927
ID_TRINITY_DN14331_c0_g1_i6						gi|1279066178|ref|XP_022895028.1|		O23653.2	K00928
ID_TRINITY_DN14331_c0_g1_i9						gi|1279066178|ref|XP_022895028.1|		O23653.2	K00928
PB_2680_1	aspartokinase chloroplastic isoform x1	P:GO:0006544; P:GO:0006563; P:GO:0006566; P:GO:0009085; P:GO:0016310; F:GO:0004072; F:GO:0016597	P:glycine metabolic process; P:L-serine metabolic process; P:threonine metabolic process; P:lysine biosynthetic process; P:phosphorylation; F:aspartate kinase activity; F:amino acid binding	EC:2.7.2.4	Aspartate kinase	gi|508711040|gb|EOY02937.1|	XM_008232809.2	O23653.2	K00928
PB_4939_1	acetylglutamate chloroplastic	P:GO:0000051; P:GO:0006526; P:GO:0006561; P:GO:0016310; P:GO:0042967; F:GO:0003991; F:GO:0004042; F:GO:0034618; C:GO:0005737	P:obsolete urea cycle intermediate metabolic process; P:arginine biosynthetic process; P:proline biosynthetic process; P:phosphorylation; P:obsolete acyl-carrier-protein biosynthetic process; F:acetylglutamate kinase activity; F:acetyl-CoA:L-glutamate N-acetyltransferase activity; F:arginine binding; C:cytoplasm	EC:2.3.1.1; EC:2.7.2.8	Amino-acid N-acetyltransferase; Acetylglutamate kinase	gi|1109197438|ref|XP_019199890.1|	XM_007222567.2	Q9SCL7.1	K00930
PB_4940_1	acetylglutamate chloroplastic	P:GO:0000051; P:GO:0006526; P:GO:0006561; P:GO:0016310; P:GO:0042967; F:GO:0003991; F:GO:0004042; F:GO:0034618; C:GO:0005737	P:obsolete urea cycle intermediate metabolic process; P:arginine biosynthetic process; P:proline biosynthetic process; P:phosphorylation; P:obsolete acyl-carrier-protein biosynthetic process; F:acetylglutamate kinase activity; F:acetyl-CoA:L-glutamate N-acetyltransferase activity; F:arginine binding; C:cytoplasm	EC:2.3.1.1; EC:2.7.2.8	Amino-acid N-acetyltransferase; Acetylglutamate kinase	gi|970063902|ref|XP_015058900.1|	XM_017371708.1	Q9SCL7.1	K00930
CL2511Contig2	delta-1-pyrroline-5-carboxylate synthase	P:GO:0000051; P:GO:0006537; P:GO:0006561; P:GO:0016310; P:GO:0055114; F:GO:0004349; F:GO:0004350; C:GO:0005737; C:GO:0016021	P:obsolete urea cycle intermediate metabolic process; P:glutamate biosynthetic process; P:proline biosynthetic process; P:phosphorylation; P:oxidation-reduction process; F:glutamate 5-kinase activity; F:glutamate-5-semialdehyde dehydrogenase activity; C:cytoplasm; C:integral component of membrane	EC:1.2.1.41; EC:2.7.2.11	Glutamate-5-semialdehyde dehydrogenase; Glutamate 5-kinase	gi|1228831690|ref|XP_021973829.1|	XM_017367367.1	O65361.1	K00931
CL12144Contig1	phosphomevalonate kinase-like	P:GO:0006694; P:GO:0016310; F:GO:0004631; F:GO:0005524	P:steroid biosynthetic process; P:phosphorylation; F:phosphomevalonate kinase activity; F:ATP binding	EC:2.7.4.2	Phosphomevalonate kinase	gi|743847914|ref|XP_011028097.1|	XM_006471412.2	Q9C6T1.1	K00938
CL3230Contig2	phosphomevalonate kinase	P:GO:0006694; P:GO:0016310; F:GO:0004631; F:GO:0005524	P:steroid biosynthetic process; P:phosphorylation; F:phosphomevalonate kinase activity; F:ATP binding	EC:2.7.4.2	Phosphomevalonate kinase	gi|743847914|ref|XP_011028097.1|	XM_006471412.2	Q9C6T1.1	K00938
CL3230Contig3	phosphomevalonate kinase	P:GO:0006694; P:GO:0016310; F:GO:0004631; F:GO:0005524	P:steroid biosynthetic process; P:phosphorylation; F:phosphomevalonate kinase activity; F:ATP binding	EC:2.7.4.2	Phosphomevalonate kinase	gi|743847914|ref|XP_011028097.1|	XM_006471412.2	Q9C6T1.1	K00938
CL33714Contig1	phosphomevalonate kinase-like	P:GO:0006694; P:GO:0016310; F:GO:0004631; F:GO:0005524	P:steroid biosynthetic process; P:phosphorylation; F:phosphomevalonate kinase activity; F:ATP binding	EC:2.7.4.2	Phosphomevalonate kinase	gi|508777980|gb|EOY25236.1|	XM_019297060.1	Q9C6T1.1	K00938
CL11582Contig1	probable adenylate kinase mitochondrial	P:GO:0006139; P:GO:0016310; F:GO:0005524; F:GO:0019205	P:nucleobase-containing compound metabolic process; P:phosphorylation; F:ATP binding; F:nucleobase-containing compound kinase activity			gi|225452140|ref|XP_002263142.1|		Q6ZJ48.1	K00939
CL15184Contig1	adenylate kinase chloroplastic-like	P:GO:0006144; P:GO:0046034; P:GO:0046939; F:GO:0004017; F:GO:0005524	P:purine nucleobase metabolic process; P:ATP metabolic process; P:nucleotide phosphorylation; F:adenylate kinase activity; F:ATP binding	EC:2.7.4.3	Adenylate kinase	gi|727447406|ref|XP_010505303.1|	XM_004493877.2	Q9ZUU1.1	K00939
CL22193Contig1	probable adenylate kinase chloroplastic	P:GO:0006144; P:GO:0046034; P:GO:0046939; F:GO:0004017; F:GO:0005524	P:purine nucleobase metabolic process; P:ATP metabolic process; P:nucleotide phosphorylation; F:adenylate kinase activity; F:ATP binding	EC:2.7.4.3	Adenylate kinase	gi|731411853|ref|XP_010658159.1|	XM_021877001.1	Q7XR47.1	K00939
CL44475Contig1	adenylate kinase	P:GO:0006144; P:GO:0008652; P:GO:0046034; P:GO:0046939; P:GO:0048364; P:GO:0048367; F:GO:0004017; F:GO:0005524; C:GO:0005634; C:GO:0005739; C:GO:0009570	P:purine nucleobase metabolic process; P:cellular amino acid biosynthetic process; P:ATP metabolic process; P:nucleotide phosphorylation; P:root development; P:shoot system development; F:adenylate kinase activity; F:ATP binding; C:nucleus; C:mitochondrion; C:chloroplast stroma	EC:2.7.4.3	Adenylate kinase	gi|1009162653|ref|XP_015899550.1|	XM_020356932.1	Q9ZUU1.1	K00939
CL49850Contig1	adenylate kinase	P:GO:0006144; P:GO:0008652; P:GO:0046034; P:GO:0046939; P:GO:0048364; P:GO:0048367; F:GO:0004017; F:GO:0005524; C:GO:0005634; C:GO:0005739; C:GO:0009570	P:purine nucleobase metabolic process; P:cellular amino acid biosynthetic process; P:ATP metabolic process; P:nucleotide phosphorylation; P:root development; P:shoot system development; F:adenylate kinase activity; F:ATP binding; C:nucleus; C:mitochondrion; C:chloroplast stroma	EC:2.7.4.3	Adenylate kinase	gi|747061821|ref|XP_011077393.1|	XM_020356932.1	Q9ZUU1.1	K00939
CL51596Contig1	probable adenylate kinase chloroplastic	P:GO:0006144; P:GO:0046034; P:GO:0046939; F:GO:0004017; F:GO:0005524	P:purine nucleobase metabolic process; P:ATP metabolic process; P:nucleotide phosphorylation; F:adenylate kinase activity; F:ATP binding	EC:2.7.4.3	Adenylate kinase	gi|731411853|ref|XP_010658159.1|	XM_002316298.2	Q9ZUU1.1	K00939
CL83Contig1	adenylate kinase chloroplastic	P:GO:0006144; P:GO:0046034; P:GO:0046939; F:GO:0004017; F:GO:0005524; C:GO:0009535; C:GO:0009941	P:purine nucleobase metabolic process; P:ATP metabolic process; P:nucleotide phosphorylation; F:adenylate kinase activity; F:ATP binding; C:chloroplast thylakoid membrane; C:chloroplast envelope	EC:2.7.4.3	Adenylate kinase	gi|823238550|ref|XP_012451928.1|	XM_007013648.2	Q8VYL1.1	K00939
CL83Contig10	adenylate kinase chloroplastic	P:GO:0006144; P:GO:0046034; P:GO:0046939; F:GO:0004017; F:GO:0005524; C:GO:0009535; C:GO:0009941	P:purine nucleobase metabolic process; P:ATP metabolic process; P:nucleotide phosphorylation; F:adenylate kinase activity; F:ATP binding; C:chloroplast thylakoid membrane; C:chloroplast envelope	EC:2.7.4.3	Adenylate kinase	gi|823238550|ref|XP_012451928.1|	XR_002689761.1	Q8VYL1.1	K00939
CL83Contig11	adenylate kinase chloroplastic	P:GO:0006144; P:GO:0046034; P:GO:0046939; F:GO:0004017; F:GO:0005524; C:GO:0009535; C:GO:0009941	P:purine nucleobase metabolic process; P:ATP metabolic process; P:nucleotide phosphorylation; F:adenylate kinase activity; F:ATP binding; C:chloroplast thylakoid membrane; C:chloroplast envelope	EC:2.7.4.3	Adenylate kinase	gi|823238550|ref|XP_012451928.1|	XR_002689761.1	Q8VYL1.1	K00939
CL83Contig12	adenylate kinase chloroplastic	P:GO:0006144; P:GO:0046034; P:GO:0046939; F:GO:0004017; F:GO:0005524; C:GO:0009535; C:GO:0009941	P:purine nucleobase metabolic process; P:ATP metabolic process; P:nucleotide phosphorylation; F:adenylate kinase activity; F:ATP binding; C:chloroplast thylakoid membrane; C:chloroplast envelope	EC:2.7.4.3	Adenylate kinase	gi|823238550|ref|XP_012451928.1|	XR_002689761.1	Q8VYL1.1	K00939
CL83Contig14	adenylate kinase chloroplastic	P:GO:0006144; P:GO:0046034; P:GO:0046939; F:GO:0004017; F:GO:0005524; C:GO:0009535; C:GO:0009941	P:purine nucleobase metabolic process; P:ATP metabolic process; P:nucleotide phosphorylation; F:adenylate kinase activity; F:ATP binding; C:chloroplast thylakoid membrane; C:chloroplast envelope	EC:2.7.4.3	Adenylate kinase	gi|823238550|ref|XP_012451928.1|	XM_007013648.2	Q8VYL1.1	K00939
CL83Contig2	adenylate kinase chloroplastic	P:GO:0006144; P:GO:0046034; P:GO:0046939; F:GO:0004017; F:GO:0005524; C:GO:0009535; C:GO:0009941	P:purine nucleobase metabolic process; P:ATP metabolic process; P:nucleotide phosphorylation; F:adenylate kinase activity; F:ATP binding; C:chloroplast thylakoid membrane; C:chloroplast envelope	EC:2.7.4.3	Adenylate kinase	gi|823238550|ref|XP_012451928.1|	XR_002689761.1	Q8VYL1.1	K00939
CL83Contig3	adenylate kinase chloroplastic	P:GO:0006144; P:GO:0046034; P:GO:0046939; F:GO:0004017; F:GO:0005524	P:purine nucleobase metabolic process; P:ATP metabolic process; P:nucleotide phosphorylation; F:adenylate kinase activity; F:ATP binding	EC:2.7.4.3	Adenylate kinase	gi|568839979|ref|XP_006473950.1|	XM_007013648.2	Q8VYL1.1	K00939
CL83Contig4	adenylate kinase chloroplastic	P:GO:0006144; P:GO:0046034; P:GO:0046939; F:GO:0004017; F:GO:0005524; C:GO:0009535; C:GO:0009941	P:purine nucleobase metabolic process; P:ATP metabolic process; P:nucleotide phosphorylation; F:adenylate kinase activity; F:ATP binding; C:chloroplast thylakoid membrane; C:chloroplast envelope	EC:2.7.4.3	Adenylate kinase	gi|823238550|ref|XP_012451928.1|	XR_002689761.1	Q8VYL1.1	K00939
CL83Contig7	adenylate kinase chloroplastic	P:GO:0006139; P:GO:0016310; F:GO:0016776; F:GO:0019205; C:GO:0009534	P:nucleobase-containing compound metabolic process; P:phosphorylation; F:phosphotransferase activity, phosphate group as acceptor; F:nucleobase-containing compound kinase activity; C:chloroplast thylakoid	EC:2.7.4.0		gi|823238550|ref|XP_012451928.1|	XR_002689761.1	Q8VYL1.1	K00939
CL83Contig9	adenylate kinase chloroplastic	P:GO:0006144; P:GO:0046034; P:GO:0046939; F:GO:0004017; F:GO:0005524; C:GO:0009535; C:GO:0009941	P:purine nucleobase metabolic process; P:ATP metabolic process; P:nucleotide phosphorylation; F:adenylate kinase activity; F:ATP binding; C:chloroplast thylakoid membrane; C:chloroplast envelope	EC:2.7.4.3	Adenylate kinase	gi|823238550|ref|XP_012451928.1|	XR_002689761.1	Q8VYL1.1	K00939
ID_TRINITY_DN2201_c0_g1_i23	adenylate kinase chloroplastic	P:GO:0006144; P:GO:0046034; P:GO:0046939; F:GO:0004017; F:GO:0005524; C:GO:0009535; C:GO:0009941	P:purine nucleobase metabolic process; P:ATP metabolic process; P:nucleotide phosphorylation; F:adenylate kinase activity; F:ATP binding; C:chloroplast thylakoid membrane; C:chloroplast envelope	EC:2.7.4.3	Adenylate kinase	gi|823238550|ref|XP_012451928.1|	XR_002689761.1	Q8VYL1.1	K00939
PB_10178_1	adenylate chloroplastic-like	P:GO:0006144; P:GO:0046034; P:GO:0046939; F:GO:0004017; F:GO:0005524	P:purine nucleobase metabolic process; P:ATP metabolic process; P:nucleotide phosphorylation; F:adenylate kinase activity; F:ATP binding	EC:2.7.4.3	Adenylate kinase	gi|1227925316|ref|XP_021898382.1|	XM_022042690.1	Q9FIJ7.1	K00939
PB_10412_1	adenylate kinase 4	P:GO:0006144; P:GO:0046034; P:GO:0046939; F:GO:0004017; F:GO:0005524; C:GO:0005737	P:purine nucleobase metabolic process; P:ATP metabolic process; P:nucleotide phosphorylation; F:adenylate kinase activity; F:ATP binding; C:cytoplasm	EC:2.7.4.3	Adenylate kinase	gi|1322380911|gb|PLY77099.1|	XM_021430588.1	Q08480.1	K00939
CL20784Contig1						gi|1204895796|ref|XP_021279802.1|	XM_004229688.3	Q56E62.1	K00940
ID_TRINITY_DN2499_c0_g1_i7						gi|697138653|ref|XP_009623406.1|	XM_006347922.2	Q56E62.1	K00940
PB_10479_1	nucleoside diphosphate kinase chloroplastic	P:GO:0006144; P:GO:0006165; P:GO:0006183; P:GO:0006206; P:GO:0006228; P:GO:0006241; P:GO:0009585; P:GO:0009734; P:GO:0042542; F:GO:0004550; F:GO:0005524; C:GO:0005634; C:GO:0009570; C:GO:0009579; C:GO:0009941	P:purine nucleobase metabolic process; P:nucleoside diphosphate phosphorylation; P:GTP biosynthetic process; P:pyrimidine nucleobase metabolic process; P:UTP biosynthetic process; P:CTP biosynthetic process; P:red, far-red light phototransduction; P:auxin-activated signaling pathway; P:response to hydrogen peroxide; F:nucleoside diphosphate kinase activity; F:ATP binding; C:nucleus; C:chloroplast…	EC:2.7.4.6	Nucleoside-diphosphate kinase	gi|1217014768|ref|XP_021646959.1|	XM_002511200.2	Q852S5.1	K00940
PB_1082_1	nucleoside diphosphate kinase b	P:GO:0006144; P:GO:0006165; P:GO:0006183; P:GO:0006206; P:GO:0006228; P:GO:0006241; F:GO:0004550; F:GO:0005524; F:GO:0046872	P:purine nucleobase metabolic process; P:nucleoside diphosphate phosphorylation; P:GTP biosynthetic process; P:pyrimidine nucleobase metabolic process; P:UTP biosynthetic process; P:CTP biosynthetic process; F:nucleoside diphosphate kinase activity; F:ATP binding; F:metal ion binding	EC:2.7.4.6	Nucleoside-diphosphate kinase	gi|1346675|sp|P47920.1|NDKB_FLABI	HM003260.1	P47920.1	K00940
PB_1083_1	nucleoside diphosphate kinase	P:GO:0006144; P:GO:0006165; P:GO:0006183; P:GO:0006206; P:GO:0006228; P:GO:0006241; F:GO:0004550; F:GO:0005524; F:GO:0046872	P:purine nucleobase metabolic process; P:nucleoside diphosphate phosphorylation; P:GTP biosynthetic process; P:pyrimidine nucleobase metabolic process; P:UTP biosynthetic process; P:CTP biosynthetic process; F:nucleoside diphosphate kinase activity; F:ATP binding; F:metal ion binding	EC:2.7.4.6	Nucleoside-diphosphate kinase	gi|1346675|sp|P47920.1|NDKB_FLABI	GU332636.1	P47920.1	K00940
PB_2893_1	nucleoside diphosphate kinase 3-like	P:GO:0006144; P:GO:0006165; P:GO:0006183; P:GO:0006206; P:GO:0006228; P:GO:0006241; F:GO:0004550; F:GO:0005524; C:GO:0005622	P:purine nucleobase metabolic process; P:nucleoside diphosphate phosphorylation; P:GTP biosynthetic process; P:pyrimidine nucleobase metabolic process; P:UTP biosynthetic process; P:CTP biosynthetic process; F:nucleoside diphosphate kinase activity; F:ATP binding; C:intracellular	EC:2.7.4.6	Nucleoside-diphosphate kinase	gi|1111020665|ref|XP_019261349.1|	XM_018960002.1	Q8LAH8.2	K00940
CL27993Contig1	guanylate kinase 2-like	P:GO:0006144; P:GO:0016310; P:GO:0046037; P:GO:0046710; F:GO:0004385	P:purine nucleobase metabolic process; P:phosphorylation; P:GMP metabolic process; P:GDP metabolic process; F:guanylate kinase activity	EC:2.7.4.8	Guanylate kinase	gi|565369203|ref|XP_006351226.1|	XM_015725661.1	Q9M682.1	K00942
CL47385Contig1	guanylate kinase chloroplastic mitochondrial	P:GO:0006144; P:GO:0046037; P:GO:0046710; F:GO:0004385	P:purine nucleobase metabolic process; P:GMP metabolic process; P:GDP metabolic process; F:guanylate kinase activity	EC:2.7.4.8	Guanylate kinase	gi|1226810341|ref|XP_021854453.1|	XM_009341654.2	Q10M74.1	K00942
CL49586Contig1	guanylate kinase chloroplastic mitochondrial	P:GO:0006144; P:GO:0046037; P:GO:0046710; F:GO:0004385	P:purine nucleobase metabolic process; P:GMP metabolic process; P:GDP metabolic process; F:guanylate kinase activity	EC:2.7.4.8	Guanylate kinase	gi|1109213695|ref|XP_019181289.1|	XM_009341654.2	Q10M74.1	K00942
PB_8866_1	guanylate kinase	P:GO:0006144; P:GO:0016310; P:GO:0046037; P:GO:0046710; F:GO:0004385	P:purine nucleobase metabolic process; P:phosphorylation; P:GMP metabolic process; P:GDP metabolic process; F:guanylate kinase activity	EC:2.7.4.8	Guanylate kinase	gi|1137186784|gb|OMO61354.1|	XM_009140780.2	Q9M682.1	K00942
CL27156Contig1	thymidylate kinase isoform x1	P:GO:0006206; P:GO:0006227; P:GO:0006233; P:GO:0006235; P:GO:0046939; F:GO:0004798; F:GO:0005524; F:GO:0009041; C:GO:0005654; C:GO:0005739; C:GO:0005829	P:pyrimidine nucleobase metabolic process; P:dUDP biosynthetic process; P:dTDP biosynthetic process; P:dTTP biosynthetic process; P:nucleotide phosphorylation; F:thymidylate kinase activity; F:ATP binding; F:uridylate kinase activity; C:nucleoplasm; C:mitochondrion; C:cytosol	EC:2.7.4.9	dTMP kinase	gi|848880693|ref|XP_012840723.1|		Q0WW55.1	K00943
CL37413Contig1	thymidylate kinase isoform x1	P:GO:0006206; P:GO:0006227; P:GO:0006233; P:GO:0006235; P:GO:0046939; F:GO:0004798; F:GO:0005524; F:GO:0009041; C:GO:0005654; C:GO:0005739; C:GO:0005829	P:pyrimidine nucleobase metabolic process; P:dUDP biosynthetic process; P:dTDP biosynthetic process; P:dTTP biosynthetic process; P:nucleotide phosphorylation; F:thymidylate kinase activity; F:ATP binding; F:uridylate kinase activity; C:nucleoplasm; C:mitochondrion; C:cytosol	EC:2.7.4.9	dTMP kinase	gi|1322420679|gb|PLY96782.1|	CP021012.1	Q0WW55.1	K00943
CL12813Contig1	ribose-phosphate pyrophosphokinase 1	P:GO:0006098; P:GO:0006144; P:GO:0009156; P:GO:0009165; F:GO:0000287; F:GO:0004749; F:GO:0016757; C:GO:0009536	P:pentose-phosphate shunt; P:purine nucleobase metabolic process; P:ribonucleoside monophosphate biosynthetic process; P:nucleotide biosynthetic process; F:magnesium ion binding; F:ribose phosphate diphosphokinase activity; F:transferase activity, transferring glycosyl groups; C:plastid	EC:2.7.6.1	Ribose-phosphate diphosphokinase	gi|1098758199|ref|XP_018842627.1|	XM_007039506.2	Q9XG98.1	K00948
PB_4433_1	ribose-phosphate pyrophosphokinase 1	P:GO:0006098; P:GO:0006144; P:GO:0009156; P:GO:0009165; F:GO:0000287; F:GO:0004749	P:pentose-phosphate shunt; P:purine nucleobase metabolic process; P:ribonucleoside monophosphate biosynthetic process; P:nucleotide biosynthetic process; F:magnesium ion binding; F:ribose phosphate diphosphokinase activity	EC:2.7.6.1	Ribose-phosphate diphosphokinase	gi|1109270745|ref|XP_019159506.1|	XM_021757757.1	Q9XG98.1	K00948
PB_4434_1	ribose-phosphate pyrophosphokinase 1	P:GO:0006098; P:GO:0006144; P:GO:0009156; P:GO:0009165; F:GO:0000287; F:GO:0004749; C:GO:0009536	P:pentose-phosphate shunt; P:purine nucleobase metabolic process; P:ribonucleoside monophosphate biosynthetic process; P:nucleotide biosynthetic process; F:magnesium ion binding; F:ribose phosphate diphosphokinase activity; C:plastid	EC:2.7.6.1	Ribose-phosphate diphosphokinase	gi|1109270745|ref|XP_019159506.1|	XM_020679397.1	Q9XG98.1	K00948
PB_1555_1	probable gtp diphosphokinase chloroplastic	P:GO:0006144; P:GO:0015969; P:GO:0042594; F:GO:0005509; F:GO:0008728; F:GO:0008893; C:GO:0009507	P:purine nucleobase metabolic process; P:guanosine tetraphosphate metabolic process; P:response to starvation; F:calcium ion binding; F:GTP diphosphokinase activity; F:guanosine-3',5'-bis(diphosphate) 3'-diphosphatase activity; C:chloroplast	EC:2.7.6.5; EC:3.1.7.2	GTP diphosphokinase; Guanosine-3',5'-bis(diphosphate) 3'-diphosphatase	gi|225432183|ref|XP_002268377.1|	XM_015721069.1	Q84R11.1	K00951
PB_463_1	probable gtp diphosphokinase chloroplastic	P:GO:0006144; P:GO:0015969; P:GO:0042594; F:GO:0008728; F:GO:0008893; C:GO:0009507	P:purine nucleobase metabolic process; P:guanosine tetraphosphate metabolic process; P:response to starvation; F:GTP diphosphokinase activity; F:guanosine-3',5'-bis(diphosphate) 3'-diphosphatase activity; C:chloroplast	EC:2.7.6.5; EC:3.1.7.2	GTP diphosphokinase; Guanosine-3',5'-bis(diphosphate) 3'-diphosphatase	gi|1216999261|ref|XP_021638925.1|	XM_021824254.1	Q9LVJ3.1	K00951
PB_6415_4	probable gtp diphosphokinase chloroplastic	P:GO:0006144; P:GO:0015969; P:GO:0042594; F:GO:0008728; F:GO:0008893; C:GO:0009507	P:purine nucleobase metabolic process; P:guanosine tetraphosphate metabolic process; P:response to starvation; F:GTP diphosphokinase activity; F:guanosine-3',5'-bis(diphosphate) 3'-diphosphatase activity; C:chloroplast	EC:2.7.6.5; EC:3.1.7.2	GTP diphosphokinase; Guanosine-3',5'-bis(diphosphate) 3'-diphosphatase	gi|802576731|ref|XP_012068876.1|	XM_019570109.1	Q9M5P5.1	K00951
PB_632_1	probable polyribonucleotide nucleotidyltransferase chloroplastic	P:GO:0006144; P:GO:0006206; P:GO:0006396; P:GO:0006402; P:GO:0051252; P:GO:0090503; F:GO:0000175; F:GO:0003723; F:GO:0004654	P:purine nucleobase metabolic process; P:pyrimidine nucleobase metabolic process; P:RNA processing; P:mRNA catabolic process; P:regulation of RNA metabolic process; P:RNA phosphodiester bond hydrolysis, exonucleolytic; F:3'-5'-exoribonuclease activity; F:RNA binding; F:polyribonucleotide nucleotidyltransferase activity	EC:2.7.7.8	Polyribonucleotide nucleotidyltransferase	gi|1216943432|ref|XP_021667860.1|	XM_002270133.3	Q8GZQ3.1	K00962
PB_633_1	probable polyribonucleotide nucleotidyltransferase chloroplastic isoform x1	P:GO:0006144; P:GO:0006206; P:GO:0006396; P:GO:0006402; P:GO:0051252; P:GO:0090503; F:GO:0000175; F:GO:0003723; F:GO:0004654	P:purine nucleobase metabolic process; P:pyrimidine nucleobase metabolic process; P:RNA processing; P:mRNA catabolic process; P:regulation of RNA metabolic process; P:RNA phosphodiester bond hydrolysis, exonucleolytic; F:3'-5'-exoribonuclease activity; F:RNA binding; F:polyribonucleotide nucleotidyltransferase activity	EC:2.7.7.8	Polyribonucleotide nucleotidyltransferase	gi|1216943432|ref|XP_021667860.1|	XM_002270133.3	Q8GZQ3.1	K00962
PB_7016_1	polyribonucleotide nucleotidyltransferase mitochondrial	P:GO:0000957; P:GO:0000963; P:GO:0006144; P:GO:0006206; P:GO:0006402; P:GO:0043419; P:GO:0051252; P:GO:0090503; F:GO:0000175; F:GO:0003723; F:GO:0004654; F:GO:0016151; C:GO:0005739	P:mitochondrial RNA catabolic process; P:mitochondrial RNA processing; P:purine nucleobase metabolic process; P:pyrimidine nucleobase metabolic process; P:mRNA catabolic process; P:urea catabolic process; P:regulation of RNA metabolic process; P:RNA phosphodiester bond hydrolysis, exonucleolytic; F:3'-5'-exoribonuclease activity; F:RNA binding; F:polyribonucleotide nucleotidyltransferase activity…	EC:2.7.7.8	Polyribonucleotide nucleotidyltransferase	gi|661893646|emb|CDP02087.1|	XM_010662584.2	Q6KAI0.1	K00962
PB_1735_1	utp--glucose-1-phosphate uridylyltransferase	P:GO:0005982; P:GO:0005985; P:GO:0006011; P:GO:0006012; P:GO:0009117; F:GO:0003983	P:starch metabolic process; P:sucrose metabolic process; P:UDP-glucose metabolic process; P:galactose metabolic process; P:nucleotide metabolic process; F:UTP:glucose-1-phosphate uridylyltransferase activity	EC:2.7.7.9	UTP--glucose-1-phosphate uridylyltransferase	gi|720093886|ref|XP_010246188.1|	XM_020378524.1	Q9SDX3.1	K00963
PB_3892_1	utp--glucose-1-phosphate uridylyltransferase	P:GO:0005982; P:GO:0005985; P:GO:0006011; P:GO:0006012; P:GO:0009117; F:GO:0003983	P:starch metabolic process; P:sucrose metabolic process; P:UDP-glucose metabolic process; P:galactose metabolic process; P:nucleotide metabolic process; F:UTP:glucose-1-phosphate uridylyltransferase activity	EC:2.7.7.9	UTP--glucose-1-phosphate uridylyltransferase	gi|1050554979|ref|XP_017621878.1|	XM_010247886.2	P19595.3	K00963
PB_7538_1	utp--glucose-1-phosphate uridylyltransferase-like	C:GO:0005622	C:intracellular			gi|802585255|ref|XP_012070327.1|	XM_023040751.1	Q9SDX3.1	K00963
PB_9361_1	adp-glucose phosphorylase	P:GO:0006012; P:GO:0009117; P:GO:0080040; F:GO:0008108; F:GO:0008270; F:GO:0043531	P:galactose metabolic process; P:nucleotide metabolic process; P:positive regulation of cellular response to phosphate starvation; F:UDP-glucose:hexose-1-phosphate uridylyltransferase activity; F:zinc ion binding; F:ADP binding	EC:2.7.7.12	UDP-glucose--hexose-1-phosphate uridylyltransferase	gi|747043671|ref|XP_011085112.1|	XM_002281936.3	Q9FK51.1	K00965
CL33502Contig1	mannose-1-phosphate guanyltransferase alpha	P:GO:0006000; P:GO:0006013; P:GO:0009058; F:GO:0004475; C:GO:0005777; C:GO:0005829	P:fructose metabolic process; P:mannose metabolic process; P:biosynthetic process; F:mannose-1-phosphate guanylyltransferase activity; C:peroxisome; C:cytosol	EC:2.7.7.13	Mannose-1-phosphate guanylyltransferase	gi|1137208543|gb|OMO77563.1|	XM_007036024.2	Q86HG0.1	K00966
CL34036Contig1	mannose-1-phosphate guanyltransferase alpha	P:GO:0006000; P:GO:0006013; P:GO:0009058; F:GO:0004475; C:GO:0005777; C:GO:0005829	P:fructose metabolic process; P:mannose metabolic process; P:biosynthetic process; F:mannose-1-phosphate guanylyltransferase activity; C:peroxisome; C:cytosol	EC:2.7.7.13	Mannose-1-phosphate guanylyltransferase	gi|255540799|ref|XP_002511464.1|	XM_007036024.2	Q86HG0.1	K00966
CL34275Contig1	mannose-1-phosphate guanyltransferase alpha	P:GO:0006000; P:GO:0006013; P:GO:0009058; F:GO:0004475; C:GO:0005777; C:GO:0005829	P:fructose metabolic process; P:mannose metabolic process; P:biosynthetic process; F:mannose-1-phosphate guanylyltransferase activity; C:peroxisome; C:cytosol	EC:2.7.7.13	Mannose-1-phosphate guanylyltransferase	gi|1098849355|ref|XP_018831543.1|	XM_007036024.2	Q86HG0.1	K00966
CL35934Contig1	mannose-1-phosphate guanyltransferase alpha	P:GO:0006000; P:GO:0006013; P:GO:0009058; F:GO:0004475; C:GO:0005777; C:GO:0005829	P:fructose metabolic process; P:mannose metabolic process; P:biosynthetic process; F:mannose-1-phosphate guanylyltransferase activity; C:peroxisome; C:cytosol	EC:2.7.7.13	Mannose-1-phosphate guanylyltransferase	gi|1137208543|gb|OMO77563.1|	XM_002283667.4	Q86HG0.1	K00966
CL37222Contig1	mannose-1-phosphate guanyltransferase alpha	P:GO:0006000; P:GO:0006013; P:GO:0009058; F:GO:0004475; C:GO:0005777; C:GO:0005829	P:fructose metabolic process; P:mannose metabolic process; P:biosynthetic process; F:mannose-1-phosphate guanylyltransferase activity; C:peroxisome; C:cytosol	EC:2.7.7.13	Mannose-1-phosphate guanylyltransferase	gi|255540799|ref|XP_002511464.1|	XM_007036024.2	Q86HG0.1	K00966
CL49180Contig1	mannose-1-phosphate guanylyltransferase 1	P:GO:0006000; P:GO:0006013; P:GO:0009058; F:GO:0008928	P:fructose metabolic process; P:mannose metabolic process; P:biosynthetic process; F:mannose-1-phosphate guanylyltransferase (GDP) activity	EC:2.7.7.22	Mannose-1-phosphate guanylyltransferase (GDP)	gi|1137235211|gb|OMO97294.1|	XM_021913365.1	O22287.1	K00966
PB_1361_1	mannose-1-phosphate guanylyltransferase 1	P:GO:0006000; P:GO:0006013; P:GO:0009058; F:GO:0004475	P:fructose metabolic process; P:mannose metabolic process; P:biosynthetic process; F:mannose-1-phosphate guanylyltransferase activity	EC:2.7.7.13	Mannose-1-phosphate guanylyltransferase	gi|1012204150|ref|XP_015931420.1|	KC477765.1	O22287.1	K00966
PB_6776_1	mannose-1-phosphate guanylyltransferase 1	P:GO:0006000; P:GO:0006013; P:GO:0009058; F:GO:0004475; F:GO:0008928	P:fructose metabolic process; P:mannose metabolic process; P:biosynthetic process; F:mannose-1-phosphate guanylyltransferase activity; F:mannose-1-phosphate guanylyltransferase (GDP) activity	EC:2.7.7.22; EC:2.7.7.13	Mannose-1-phosphate guanylyltransferase (GDP); Mannose-1-phosphate guanylyltransferase	gi|1217028366|ref|XP_021653979.1|	FJ643600.1	O22287.1	K00966
CL49452Contig1	ethanolamine-phosphate cytidylyltransferase	P:GO:0009058; P:GO:0046486; F:GO:0004306; C:GO:0031307	P:biosynthetic process; P:glycerolipid metabolic process; F:ethanolamine-phosphate cytidylyltransferase activity; C:integral component of mitochondrial outer membrane	EC:2.7.7.14	Ethanolamine-phosphate cytidylyltransferase	gi|1279083999|ref|XP_022893709.1|	XM_015200627.1	Q9ZVI9.1	K00967
CL6083Contig1	ethanolamine-phosphate cytidylyltransferase	P:GO:0009058; P:GO:0046486; F:GO:0004306; C:GO:0031307	P:biosynthetic process; P:glycerolipid metabolic process; F:ethanolamine-phosphate cytidylyltransferase activity; C:integral component of mitochondrial outer membrane	EC:2.7.7.14	Ethanolamine-phosphate cytidylyltransferase	gi|747107356|ref|XP_011101976.1|	XM_019221809.1	Q9ZVI9.1	K00967
ID_TRINITY_DN8428_c0_g1_i1	ethanolamine-phosphate cytidylyltransferase	P:GO:0009058; P:GO:0046486; F:GO:0004306; C:GO:0031307	P:biosynthetic process; P:glycerolipid metabolic process; F:ethanolamine-phosphate cytidylyltransferase activity; C:integral component of mitochondrial outer membrane	EC:2.7.7.14	Ethanolamine-phosphate cytidylyltransferase	gi|747107356|ref|XP_011101976.1|	XM_019399302.1	Q9ZVI9.1	K00967
PB_3709_1	choline-phosphate cytidylyltransferase 2-like	P:GO:0006657; F:GO:0004105	P:CDP-choline pathway; F:choline-phosphate cytidylyltransferase activity	EC:2.7.7.15	Choline-phosphate cytidylyltransferase	gi|1040815666|ref|XP_017218553.1|	XM_017363146.1	Q9ZV56.1	K00968
PB_6788_1	choline-phosphate cytidylyltransferase 1-like	P:GO:0009058; F:GO:0003824	P:biosynthetic process; F:catalytic activity			gi|661885200|emb|CDP11156.1|	XM_004293770.2	Q9ZV56.1	K00968
PB_4563_2	udp-n-acetylglucosamine diphosphorylase 1	P:GO:0006048; F:GO:0003977; C:GO:0005829	P:UDP-N-acetylglucosamine biosynthetic process; F:UDP-N-acetylglucosamine diphosphorylase activity; C:cytosol	EC:2.7.7.23	UDP-N-acetylglucosamine diphosphorylase	gi|1137205273|gb|OMO74957.1|	XM_017374974.1	Q940S3.1	K00972
CL26583Contig1	mannose-1-phosphate guanylyltransferase 1	P:GO:0006000; P:GO:0006013; P:GO:0009058; F:GO:0008928	P:fructose metabolic process; P:mannose metabolic process; P:biosynthetic process; F:mannose-1-phosphate guanylyltransferase (GDP) activity	EC:2.7.7.22	Mannose-1-phosphate guanylyltransferase (GDP)	gi|593800864|ref|XP_007163469.1|		O22287.1	K00973
[truncated: 47,837 more rows]

## Sheet: Table S6
Table S6. Predicted transcription factors in the Reference transcriptome of Impatiens spp.
[truncated: 1,166 more rows]

[truncated: 6 more sheets: Table S7, Table S8, Table S9, Table S10, Table S11, Table S12]
